# Supplementary material for: Correction: Theoretical analysis of inducer and operator binding for cyclic-AMP receptor protein mutants
Source: PLoS One. 2019 Aug 13;14(8):e0221295. doi: 10.1371/journal.pone.0221295 (PMC6692023; doi:10.1371/journal.pone.0221295)
Supplement: S1 File — (ZIP) [file pone.0221295.s001.zip]

Archive with 2 entries (2 files):
- mcmc.m
- Supporting Information.nb
