# Supplementary material for: Correction: Theoretical analysis of inducer and operator binding for cyclic-AMP receptor protein mutants
Source: PLoS One. 2019 Aug 13;14(8):e0221295. doi: 10.1371/journal.pone.0221295 (PMC6692023; doi:10.1371/journal.pone.0221295)
Supplement: S1 File — (ZIP) [file pone.0221295.s001.zip › Supporting Information.nb]

(* Content-type: application/vnd.wolfram.mathematica *)

(*** Wolfram Notebook File ***)
(* http://www.wolfram.com/nb *)

(* CreatedBy='Mathematica 9.0' *)

(*CacheID: 234*)
(* Internal cache information:
NotebookFileLineBreakTest
NotebookFileLineBreakTest
NotebookDataPosition[       157,          7]
NotebookDataLength[   9017243,     181929]
NotebookOptionsPosition[   8970732,     180851]
NotebookOutlinePosition[   8978275,     181048]
CellTagsIndexPosition[   8977805,     181029]
WindowFrame->Normal*)

(* Beginning of Notebook Content *)
Notebook[{

Cell[CellGroupData[{
Cell[TextData[StyleBox["Supporting Information for a Theoretical Analysis of \
Inducer and Operator Binding for Cyclic-AMP Receptor Protein Mutants",
 FontSize->28]], "Title",
 CellChangeTimes->{{3.72262483504533*^9, 
  3.7226248812934375`*^9}},ExpressionUUID->"a870c7e3-d670-4ffe-8d84-\
4b78ffd3d036"],

Cell[TextData[{
 "The following code reproduces the plots in the main text. Made on ",
 StyleBox["Mathematica",
  FontSlant->"Italic"],
 " version 11.1.1 for Windows. Sections can be opened by mouse click."
}], "Text",
 CellChangeTimes->{{3.667939369207074*^9, 3.667939407267251*^9}, 
   3.6858484215949364`*^9, {3.690864711981011*^9, 3.690864723803439*^9}, {
   3.722625127241167*^9, 
   3.7226251278913417`*^9}},ExpressionUUID->"4a07360c-b3a8-4a69-9eed-\
8c2d8b45483a"],

Cell[TextData[{
 "Raw data can be found ",
 ButtonBox["here",
  BaseStyle->"Hyperlink",
  ButtonData->"sec7"],
 "."
}], "Text",
 CellChangeTimes->{{3.6679395086450496`*^9, 3.6679395719096684`*^9}, {
  3.6858506156686926`*^9, 3.68585063936204*^9}, {3.7226249621023855`*^9, 
  3.722624969456787*^9}, {3.722625073997482*^9, 3.7226250752491164`*^9}, {
  3.722625118739413*^9, 
  3.7226251187474656`*^9}},ExpressionUUID->"4d242021-e2b4-407a-8cf9-\
cc08ad9b5fec"]
}, Open  ]],

Cell[CellGroupData[{

Cell[TextData[StyleBox["Figures",
 FontSize->24]], "Title",
 CellChangeTimes->{{3.7023637355573597`*^9, 3.7023637574296503`*^9}, {
   3.714337625646863*^9, 3.7143376258030133`*^9}, {3.7144576021263103`*^9, 
   3.7144576064478207`*^9}, 
   3.71445859810291*^9},ExpressionUUID->"0cb30d4b-496e-46a0-a612-\
1d7bc61c9c53"],

Cell[CellGroupData[{

Cell["Figure 3: cAMP-CRP Binding", "Subsection",
 CellChangeTimes->{{3.7023637434110928`*^9, 3.702363758567423*^9}, {
   3.7034780529325933`*^9, 3.703478081515029*^9}, 3.7114927600488396`*^9, 
   3.712612314163454*^9, {3.7299953705587173`*^9, 3.7299953714588428`*^9}, {
   3.730092604770501*^9, 
   3.7300926049551735`*^9}},ExpressionUUID->"1c4d28e1-8075-4ea1-b576-\
4768c36cae99"],

Cell["\<\
Plot the best-fit cAMP-CRP binding curves for the MWC and KNF models\
\>", "Text",
 CellChangeTimes->{{3.714285251412531*^9, 3.714285255388035*^9}, {
   3.7310808966469693`*^9, 3.731080902406425*^9}, 
   3.7310810323496895`*^9},ExpressionUUID->"b9ac60d0-0c8e-4d45-8994-\
83a40b955476"],

Cell[CellGroupData[{

Cell[BoxData[
 RowBox[{
  RowBox[{"(*", " ", 
   RowBox[{"===", " ", 
    RowBox[{"MWC", " ", "Model"}], " ", "==="}], " ", "*)"}], 
  "\[IndentingNewLine]", 
  RowBox[{
   RowBox[{
    RowBox[{"plots", "=", 
     RowBox[{
      RowBox[{"fitFunctionMWC", "/.", 
       RowBox[{"fitMWC", "[", "\"\<BestFitParameters\>\"", "]"}]}], "/.", 
      RowBox[{"Table", "[", 
       RowBox[{
        RowBox[{"{", 
         RowBox[{"index", "\[Rule]", "jj"}], "}"}], ",", 
        RowBox[{"{", 
         RowBox[{"jj", ",", "1", ",", "6"}], "}"}]}], "]"}]}]}], ";"}], "\n", 
   
   RowBox[{
    RowBox[{"leg", "=", 
     RowBox[{"PointLegend", "[", 
      RowBox[{"colors", ",", "legendLabel1", ",", 
       RowBox[{"LegendFunction", "\[Rule]", "frame"}], ",", 
       RowBox[{"LegendMargins", "\[Rule]", "2"}], ",", 
       RowBox[{"LegendMarkers", "\[Rule]", 
        RowBox[{"(", 
         RowBox[{"{", 
          RowBox[{
           RowBox[{"Graphics", "[", 
            RowBox[{"{", 
             RowBox[{
              RowBox[{"EdgeForm", "[", 
               RowBox[{"{", 
                RowBox[{
                 RowBox[{"Thickness", "[", "Medium", "]"}], ",", "White"}], 
                "}"}], "]"}], ",", 
              RowBox[{"{", 
               RowBox[{"White", ",", "Thin", ",", 
                RowBox[{"Circle", "[", 
                 RowBox[{
                  RowBox[{"{", 
                   RowBox[{"0", ",", "0"}], "}"}], ",", "0.1"}], "]"}]}], 
               "}"}], ",", 
              RowBox[{"Disk", "[", 
               RowBox[{
                RowBox[{"{", 
                 RowBox[{"0", ",", "0"}], "}"}], ",", "0.1"}], "]"}]}], "}"}],
             "]"}], ",", "0.03"}], "}"}], ")"}]}], ",", 
       RowBox[{"Spacings", "\[Rule]", 
        RowBox[{"{", 
         RowBox[{"0.1", ",", "0.4"}], "}"}]}]}], "]"}]}], ";"}], 
   "\[IndentingNewLine]", 
   RowBox[{
    RowBox[{"fig4A", "=", 
     RowBox[{"Labeled", "[", 
      RowBox[{
       RowBox[{"Show", "[", 
        RowBox[{
         RowBox[{"LogLinearPlot", "[", 
          RowBox[{
           RowBox[{"Evaluate", "[", 
            RowBox[{"plots", "[", 
             RowBox[{"[", 
              RowBox[{";;", "3"}], "]"}], "]"}], "]"}], ",", 
           RowBox[{"{", 
            RowBox[{"M", ",", 
             SuperscriptBox["10", 
              RowBox[{"-", "7"}]], ",", 
             SuperscriptBox["10", 
              RowBox[{"-", "2.3"}]]}], "}"}], ",", 
           RowBox[{"FrameLabel", "\[Rule]", "frameLabel1"}], ",", 
           RowBox[{"PlotStyle", "\[Rule]", "colors"}], ",", 
           RowBox[{"PlotRange", "\[Rule]", 
            RowBox[{"{", 
             RowBox[{
              RowBox[{"{", 
               RowBox[{
                SuperscriptBox["10", 
                 RowBox[{"-", "7.2"}]], ",", 
                SuperscriptBox["10", 
                 RowBox[{"-", "2.2"}]]}], "}"}], ",", 
              RowBox[{"{", 
               RowBox[{
                RowBox[{"-", "0.025"}], ",", "1.08"}], "}"}]}], "}"}]}], ",", 
           
           RowBox[{"PlotLabel", "\[Rule]", 
            RowBox[{"font", "@", "\"\<MWC\>\""}]}], ",", 
           RowBox[{"PlotLegends", "\[Rule]", 
            RowBox[{"Placed", "[", 
             RowBox[{"leg", ",", 
              RowBox[{"{", 
               RowBox[{
                RowBox[{"Scaled", "[", 
                 RowBox[{"{", 
                  RowBox[{"0.055", ",", "0.65"}], "}"}], "]"}], ",", " ", 
                RowBox[{"{", 
                 RowBox[{"0", ",", " ", "0.5"}], "}"}]}], "}"}]}], "]"}]}], 
           ",", 
           RowBox[{"Evaluate", "@", "opts"}]}], "]"}], ",", 
         RowBox[{"experimentalData", "[", 
          RowBox[{
           RowBox[{"{", 
            RowBox[{"wtANDwt", ",", "dANDd", ",", "sANDs"}], "}"}], ",", 
           RowBox[{"PlotStyle", "\[Rule]", "colors"}], ",", 
           RowBox[{"PlotMarkers", "\[Rule]", 
            RowBox[{"{", 
             RowBox[{
              RowBox[{"Graphics", "[", 
               RowBox[{"{", 
                RowBox[{
                 RowBox[{"EdgeForm", "[", 
                  RowBox[{"{", 
                   RowBox[{
                    RowBox[{"Thickness", "[", "Tiny", "]"}], ",", "White"}], 
                   "}"}], "]"}], ",", 
                 RowBox[{"Disk", "[", 
                  RowBox[{
                   RowBox[{"{", 
                    RowBox[{"0", ",", "0"}], "}"}], ",", "0.1"}], "]"}]}], 
                "}"}], "]"}], ",", "0.03"}], "}"}]}]}], "]"}]}], "]"}], ",", 
       "aLabel", ",", 
       RowBox[{"{", 
        RowBox[{"{", 
         RowBox[{"Top", ",", "Left"}], "}"}], "}"}]}], "]"}]}], ";"}], "\n", 
   RowBox[{
    RowBox[{"leg", "=", 
     RowBox[{"PointLegend", "[", 
      RowBox[{
       RowBox[{"colors", "[", 
        RowBox[{"[", 
         RowBox[{"4", ";;", "6"}], "]"}], "]"}], ",", "legendLabel2", ",", 
       RowBox[{"LegendFunction", "\[Rule]", "frame"}], ",", 
       RowBox[{"LegendMargins", "\[Rule]", "2"}], ",", 
       RowBox[{"LegendMarkers", "\[Rule]", 
        RowBox[{"(", 
         RowBox[{"{", 
          RowBox[{
           RowBox[{"Graphics", "[", 
            RowBox[{"{", 
             RowBox[{
              RowBox[{"EdgeForm", "[", 
               RowBox[{"{", 
                RowBox[{
                 RowBox[{"Thickness", "[", "Medium", "]"}], ",", "White"}], 
                "}"}], "]"}], ",", 
              RowBox[{"{", 
               RowBox[{"White", ",", "Thin", ",", 
                RowBox[{"Circle", "[", 
                 RowBox[{
                  RowBox[{"{", 
                   RowBox[{"0", ",", "0"}], "}"}], ",", "0.1"}], "]"}]}], 
               "}"}], ",", 
              RowBox[{"Disk", "[", 
               RowBox[{
                RowBox[{"{", 
                 RowBox[{"0", ",", "0"}], "}"}], ",", "0.1"}], "]"}]}], "}"}],
             "]"}], ",", "0.03"}], "}"}], ")"}]}], ",", 
       RowBox[{"Spacings", "\[Rule]", 
        RowBox[{"{", 
         RowBox[{"0.1", ",", "0.4"}], "}"}]}]}], "]"}]}], ";"}], 
   "\[IndentingNewLine]", 
   RowBox[{
    RowBox[{"fig4B", "=", 
     RowBox[{"Labeled", "[", 
      RowBox[{
       RowBox[{"Show", "[", 
        RowBox[{
         RowBox[{"LogLinearPlot", "[", 
          RowBox[{
           RowBox[{"Evaluate", "[", 
            RowBox[{"plots", "[", 
             RowBox[{"[", 
              RowBox[{"4", ";;"}], "]"}], "]"}], "]"}], ",", 
           RowBox[{"{", 
            RowBox[{"M", ",", 
             SuperscriptBox["10", 
              RowBox[{"-", "7"}]], ",", 
             SuperscriptBox["10", 
              RowBox[{"-", "2.3"}]]}], "}"}], ",", 
           RowBox[{"PlotStyle", "\[Rule]", 
            RowBox[{"colors", "[", 
             RowBox[{"[", 
              RowBox[{"4", ";;", "6"}], "]"}], "]"}]}], ",", 
           RowBox[{"FrameLabel", "\[Rule]", "frameLabel1"}], ",", 
           RowBox[{"PlotRange", "\[Rule]", 
            RowBox[{"{", 
             RowBox[{
              RowBox[{"{", 
               RowBox[{
                SuperscriptBox["10", 
                 RowBox[{"-", "7.2"}]], ",", 
                SuperscriptBox["10", 
                 RowBox[{"-", "2.2"}]]}], "}"}], ",", 
              RowBox[{"{", 
               RowBox[{
                RowBox[{"-", "0.025"}], ",", "1.08"}], "}"}]}], "}"}]}], ",", 
           
           RowBox[{"PlotLabel", "\[Rule]", 
            RowBox[{"font", "@", "\"\<MWC\>\""}]}], ",", 
           RowBox[{"PlotLegends", "\[Rule]", 
            RowBox[{"Placed", "[", 
             RowBox[{"leg", ",", 
              RowBox[{"{", 
               RowBox[{
                RowBox[{"Scaled", "[", 
                 RowBox[{"{", 
                  RowBox[{"0.07", ",", "0.65"}], "}"}], "]"}], ",", " ", 
                RowBox[{"{", 
                 RowBox[{"0", ",", " ", "0.5"}], "}"}]}], "}"}]}], "]"}]}], 
           ",", 
           RowBox[{"Evaluate", "@", "opts"}]}], "]"}], ",", 
         RowBox[{"experimentalData", "[", 
          RowBox[{
           RowBox[{"{", 
            RowBox[{"wtANDd", ",", "wtANDs", ",", "dANDs"}], "}"}], ",", 
           RowBox[{"PlotStyle", "\[Rule]", 
            RowBox[{"colors", "[", 
             RowBox[{"[", 
              RowBox[{"4", ";;", "6"}], "]"}], "]"}]}], ",", 
           RowBox[{"PlotMarkers", "\[Rule]", 
            RowBox[{"{", 
             RowBox[{
              RowBox[{"Graphics", "[", 
               RowBox[{"{", 
                RowBox[{
                 RowBox[{"EdgeForm", "[", 
                  RowBox[{"{", 
                   RowBox[{
                    RowBox[{"Thickness", "[", "Tiny", "]"}], ",", "White"}], 
                   "}"}], "]"}], ",", 
                 RowBox[{"Disk", "[", 
                  RowBox[{
                   RowBox[{"{", 
                    RowBox[{"0", ",", "0"}], "}"}], ",", "0.1"}], "]"}]}], 
                "}"}], "]"}], ",", "0.03"}], "}"}]}]}], "]"}]}], "]"}], ",", 
       "bLabel", ",", 
       RowBox[{"{", 
        RowBox[{"{", 
         RowBox[{"Top", ",", "Left"}], "}"}], "}"}]}], "]"}]}], ";"}], 
   "\[IndentingNewLine]", "\[IndentingNewLine]", 
   RowBox[{"(*", " ", 
    RowBox[{"===", " ", 
     RowBox[{"KNF", " ", "Model"}], " ", "==="}], " ", "*)"}], "\n", 
   RowBox[{
    RowBox[{
     RowBox[{"plots", "=", 
      RowBox[{
       RowBox[{"fitFunctionKNF", "/.", 
        RowBox[{"fitKNF", "[", "\"\<BestFitParameters\>\"", "]"}]}], "/.", 
       RowBox[{"Table", "[", 
        RowBox[{
         RowBox[{"{", 
          RowBox[{"index", "\[Rule]", "jj"}], "}"}], ",", 
         RowBox[{"{", 
          RowBox[{"jj", ",", "1", ",", "6"}], "}"}]}], "]"}]}]}], ";"}], 
    ";"}], "\n", 
   RowBox[{
    RowBox[{"fig4C", "=", 
     RowBox[{"Labeled", "[", 
      RowBox[{
       RowBox[{"Show", "[", 
        RowBox[{
         RowBox[{"LogLinearPlot", "[", 
          RowBox[{
           RowBox[{"Evaluate", "[", 
            RowBox[{"plots", "[", 
             RowBox[{"[", 
              RowBox[{";;", "3"}], "]"}], "]"}], "]"}], ",", 
           RowBox[{"{", 
            RowBox[{"M", ",", 
             SuperscriptBox["10", 
              RowBox[{"-", "7"}]], ",", 
             SuperscriptBox["10", 
              RowBox[{"-", "2.3"}]]}], "}"}], ",", 
           RowBox[{"FrameLabel", "\[Rule]", "frameLabel1"}], ",", 
           RowBox[{"PlotStyle", "\[Rule]", "colors"}], ",", 
           RowBox[{"PlotRange", "\[Rule]", 
            RowBox[{"{", 
             RowBox[{
              RowBox[{"{", 
               RowBox[{
                SuperscriptBox["10", 
                 RowBox[{"-", "7.2"}]], ",", 
                SuperscriptBox["10", 
                 RowBox[{"-", "2.2"}]]}], "}"}], ",", 
              RowBox[{"{", 
               RowBox[{
                RowBox[{"-", "0.025"}], ",", "1.08"}], "}"}]}], "}"}]}], ",", 
           
           RowBox[{"PlotLabel", "\[Rule]", 
            RowBox[{"font", "@", "\"\<KNF\>\""}]}], ",", 
           RowBox[{"Evaluate", "@", "opts"}]}], "]"}], ",", 
         RowBox[{"experimentalData", "[", 
          RowBox[{
           RowBox[{"{", 
            RowBox[{"wtANDwt", ",", "dANDd", ",", "sANDs"}], "}"}], ",", 
           RowBox[{"PlotStyle", "\[Rule]", "colors"}], ",", 
           RowBox[{"PlotMarkers", "\[Rule]", 
            RowBox[{"{", 
             RowBox[{
              RowBox[{"Graphics", "[", 
               RowBox[{"{", 
                RowBox[{
                 RowBox[{"EdgeForm", "[", 
                  RowBox[{"{", 
                   RowBox[{
                    RowBox[{"Thickness", "[", "Tiny", "]"}], ",", "White"}], 
                   "}"}], "]"}], ",", 
                 RowBox[{"Disk", "[", 
                  RowBox[{
                   RowBox[{"{", 
                    RowBox[{"0", ",", "0"}], "}"}], ",", "0.1"}], "]"}]}], 
                "}"}], "]"}], ",", "0.03"}], "}"}]}]}], "]"}]}], "]"}], ",", 
       "cLabel", ",", 
       RowBox[{"{", 
        RowBox[{"{", 
         RowBox[{"Top", ",", "Left"}], "}"}], "}"}]}], "]"}]}], ";"}], "\n", 
   RowBox[{
    RowBox[{"fig4D", "=", 
     RowBox[{"Labeled", "[", 
      RowBox[{
       RowBox[{"Show", "[", 
        RowBox[{
         RowBox[{"LogLinearPlot", "[", 
          RowBox[{
           RowBox[{"Evaluate", "[", 
            RowBox[{"plots", "[", 
             RowBox[{"[", 
              RowBox[{"4", ";;"}], "]"}], "]"}], "]"}], ",", 
           RowBox[{"{", 
            RowBox[{"M", ",", 
             SuperscriptBox["10", 
              RowBox[{"-", "7"}]], ",", 
             SuperscriptBox["10", 
              RowBox[{"-", "2.3"}]]}], "}"}], ",", 
           RowBox[{"PlotStyle", "\[Rule]", 
            RowBox[{"colors", "[", 
             RowBox[{"[", 
              RowBox[{"4", ";;", "6"}], "]"}], "]"}]}], ",", 
           RowBox[{"FrameLabel", "\[Rule]", "frameLabel1"}], ",", 
           RowBox[{"PlotRange", "\[Rule]", 
            RowBox[{"{", 
             RowBox[{
              RowBox[{"{", 
               RowBox[{
                SuperscriptBox["10", 
                 RowBox[{"-", "7.2"}]], ",", 
                SuperscriptBox["10", 
                 RowBox[{"-", "2.2"}]]}], "}"}], ",", 
              RowBox[{"{", 
               RowBox[{
                RowBox[{"-", "0.025"}], ",", "1.08"}], "}"}]}], "}"}]}], ",", 
           
           RowBox[{"PlotLabel", "\[Rule]", 
            RowBox[{"font", "@", "\"\<KNF\>\""}]}], ",", 
           RowBox[{"Evaluate", "@", "opts"}]}], "]"}], ",", 
         RowBox[{"experimentalData", "[", 
          RowBox[{
           RowBox[{"{", 
            RowBox[{"wtANDd", ",", "wtANDs", ",", "dANDs"}], "}"}], ",", 
           RowBox[{"PlotStyle", "\[Rule]", 
            RowBox[{"colors", "[", 
             RowBox[{"[", 
              RowBox[{"4", ";;", "6"}], "]"}], "]"}]}], ",", 
           RowBox[{"PlotMarkers", "\[Rule]", 
            RowBox[{"{", 
             RowBox[{
              RowBox[{"Graphics", "[", 
               RowBox[{"{", 
                RowBox[{
                 RowBox[{"EdgeForm", "[", 
                  RowBox[{"{", 
                   RowBox[{
                    RowBox[{"Thickness", "[", "Tiny", "]"}], ",", "White"}], 
                   "}"}], "]"}], ",", 
                 RowBox[{"Disk", "[", 
                  RowBox[{
                   RowBox[{"{", 
                    RowBox[{"0", ",", "0"}], "}"}], ",", "0.1"}], "]"}]}], 
                "}"}], "]"}], ",", "0.03"}], "}"}]}]}], "]"}]}], "]"}], ",", 
       "dLabel", ",", 
       RowBox[{"{", 
        RowBox[{"{", 
         RowBox[{"Top", ",", "Left"}], "}"}], "}"}]}], "]"}]}], ";"}], "\n", 
   "\[IndentingNewLine]", 
   RowBox[{"(*", " ", 
    RowBox[{"Final", " ", "grid"}], " ", "*)"}], "\[IndentingNewLine]", 
   RowBox[{"grid", "=", 
    RowBox[{"Grid", "[", 
     RowBox[{"{", 
      RowBox[{
       RowBox[{"{", 
        RowBox[{"fig4A", ",", "fig4B"}], "}"}], ",", 
       RowBox[{"{", 
        RowBox[{"fig4C", ",", "fig4D"}], "}"}]}], "}"}], "]"}]}]}]}]], "Input",\

 CellChangeTimes->{{3.711492462976245*^9, 3.7114925192154474`*^9}, {
   3.711492589776345*^9, 3.711492625341134*^9}, {3.711511336748786*^9, 
   3.711511361211502*^9}, {3.711512114788764*^9, 3.711512119746002*^9}, {
   3.7115121967857203`*^9, 3.7115122000633726`*^9}, {3.71151235488941*^9, 
   3.711512388970936*^9}, {3.7125489143021708`*^9, 3.7125489190848722`*^9}, {
   3.7125489886909432`*^9, 3.712549001067811*^9}, 3.71254913453372*^9, 
   3.7125491912743793`*^9, {3.712627250572852*^9, 3.7126272557987633`*^9}, {
   3.71299170683665*^9, 3.712991746201473*^9}, 3.71427591241306*^9, {
   3.7142825986709757`*^9, 3.71428264406135*^9}, {3.7142826853100986`*^9, 
   3.7142827030888453`*^9}, {3.714282887500623*^9, 3.7142828937522144`*^9}, {
   3.714283624420909*^9, 3.714283644206813*^9}, {3.71428372622565*^9, 
   3.7142837352160892`*^9}, {3.714283788145708*^9, 3.7142837923039775`*^9}, {
   3.7142838227318287`*^9, 3.714283845783161*^9}, {3.7142847877525015`*^9, 
   3.7142848254292827`*^9}, {3.71428526254505*^9, 3.7142852673763885`*^9}, {
   3.7172650543931675`*^9, 3.7172650817932444`*^9}, {3.717265132748641*^9, 
   3.717265144418144*^9}, {3.7172651883363657`*^9, 3.7172651968491325`*^9}, {
   3.7172652270321116`*^9, 3.717265234316752*^9}, {3.717265268243718*^9, 
   3.717265282459999*^9}, {3.717265376976353*^9, 3.7172653836350603`*^9}, {
   3.717362079923176*^9, 3.7173620801016536`*^9}, {3.717362116904665*^9, 
   3.717362157421779*^9}, {3.7173622119899297`*^9, 3.7173622123051996`*^9}, {
   3.717530200194907*^9, 3.717530228814679*^9}, {3.7175302604520817`*^9, 
   3.717530265262253*^9}, {3.7182492341451063`*^9, 3.7182492346909075`*^9}, {
   3.730093458223523*^9, 3.7300934643872166`*^9}, {3.731082793702018*^9, 
   3.7310828102633924`*^9}},ExpressionUUID->"4a07ab6f-990f-4396-9468-\
a93b48d47053"],

Cell[BoxData[
 TagBox[GridBox[{
    {
     TemplateBox[{TagBox[
        GraphicsBox[{{{{{{}, {}, 
              TagBox[{
                Directive[
                 Opacity[1.], 
                 AbsoluteThickness[1.6], 
                 RGBColor[0.560181, 0.691569, 0.194885]], 
                LineBox[CompressedData["
1:eJwV12k4VV0bB3DRgKTQMY/H7DjnSKVQ3cmYpEioqBAJjzITMqQyJTKFPJlT
iUwZCndkijI0kFASMpyzGxRJPe9+P+3rd+21132vtf77w5JzPGvpzMnBwaG1
goPj/0+RjbHhutIa6D3X2aZb4AzW/m+WHKQ0sEjII6PqoTOkDFL9oiU1sLYp
VHdnpzMIZj8681pcA0d9XRQusJ2BT4lleVZEA208FHlQ2wU4tx9UzN+ggcXd
AQYHX7rA3DHhZ7xcGlgv+1lrtZArRBgbKlf1MDFbTqZ0fYcbDBp/vjj8nIny
J6feD39wAw2TuA8ru5moetFW6skvN/hg0pdxuIOJpzTDBHpo7rDb1J5vAZkY
OmgHXEnu8NfM76t2BRMvrt7/6/0JDzhvWfioKYWJ7fNOYTwbPMHbftXBriNM
9F3g3H///TmArrcsQVsmclzdZWHMPgd82qVxR62ZKJ1xaxV7+RwUbrRpn7Zk
4sQl83sO4l4w2FW8i9uMiS3+X+XHD3vBTh0zuuEuJjpb1dXY9ngBt0gybxOV
iTWt/uwT3d6Q3SvbWjHLwICpmE9Xv/pCyRfP1VwzDHxsH/zKmssP6jc0GB/6
zMDvu+jfGBQ/eHPwyLPvnxi4ZTttlk/bD/j7knq2jDLwvVakQUSEH1zo4xx6
2MtA52XzPTYUfzjZ/4ldX81AwW+RxqJ7A0D+VbFoSxgD9d+Iigt/CgI+jRXN
7FAG7kk/eHPhdxDMxx1xFw9h4CXx88aE0Hlo0+dt9ApkYNmjUXc5g/PgWunu
JOvFQGz6ui258DyUXGeUhjoykMv+ZkCTRzBstajS325I9uf0pPAlXygYv2jy
vM/LQN7333RDzcKhIH3vkUVu8v1e1orYo+HA6fBSX38NA497/1nKcw2Hx98n
Rd9yMdBKwqr8V1Q4aIrxt6z8Q0fldSX2uo3hIH3KTsSOoKPlg7v7xDZHwM9f
i028r+g4Wn8AEpQioVBRU8A1m47vDzl8ndeKgmG1NqeELDr6m101+LA3CjZq
HH1YlUHHfecLfEbsoiBKJ/LYijQ66hoI3V13MQpOHegvzEygo4yD6DHj3ihQ
CPLWeR5Gx4UHb6SZnpcgv7vCSdORjrIV7qbmtZdhqM/ooe1JOh7g901If34Z
BAeGuMOO03E2IOf7/MfLEDnGWdp1lI7eKT2ec+uugONPy8VTh+hI3Zhp2nvq
ClBlv8enG9DxcP67qRDhaMj12fxwWYmOol/UTRZjYkCcpldCU6SjFl9kekhu
DKR8NM87Kk/HEfm8NuG6GLhs4ZZQK0PH9O9CIlc/x4AHM9fFV5SO2DzQcdEk
FrRm+UXmeOgYqXTm+z2+OOh2nAl4N6eOPqyMtrCieFi0yNWur1BHrdumwjmC
iTDp/+Ecd7k63tv5usJfNhFeZckUW5epI117vf0RRiKUT2QLf7+njv+cObpK
3zQR3IIyv9MK1fH1wFx/cWQiDOck389OV0eVv1pE+49EQOKSXESIOir27C/M
m0iCmKtuPCZG6pghv0PvJDsZLNmVxV4G6qhs/GIrz4oUED/wxzhrjzom32gY
bhFKgZINiZfZu9QRN8le9tROgRfJ1Vyp29Tx1+4s1axLKbAxk+PvmIo6vvK/
zOEglwo5RWnfgteq4wMJlVnJ02lQ29T8rqyXhvfGOm5EMDPg59Wdjxdf0PDZ
z5rFVMMM2GxXe1PvOQ2P10T8ajiWAaWL9+1fdtJQUapMYW90BhRuynj/s5mG
fLZ6wuYfM+B6/tnxndU0tLT220PNzASPK5KzXRk03F/zdp2/2E2QO+C/NOVI
wzciSmtEjt2CnB63C9oONNy3aZxXxv8WyB48wRl3goZCSqnlu5JugbSFCS/D
joZeBXd0W9tvgfghcXHfwzSMtSnpWBTPAUGbRm0OExoWdswuecTlANeJ1UGi
dBoqJRskPPHLhQnPtAWTBTU8rWhxMdc7H3bRUsf9fqhhyOIU31hUPtyYSu7J
+66G0atuftmUng9mJ5NuLxNq6K7Vzs39OB8qLOJtHnxWww4pr4NXVhfAhS2R
NSJDaqiQPyww9m8BCC/9EzD5WA0/6m3VCR4pBONLhgsXI9WwzkJT1TytGITL
/BR6w9VwR0XL9/F7xfBpsNBCMkwNu6ZOj8c/KYZw9dUlVcFqmLjS2E+UVQz1
L9tOTviS9eymdooa3gEG1eSZ0Wk1pHMFOHUu3gFKk2k2j5kaxunpvvE4ew/G
Fw/oX6OoYWdZ4+fH2aUQfzx28KGQGjZm9Quw6kthy9On/4wKkN8b9NO1B0vh
8jXtG3R+NQzsPlWkKFQGakryrK7VajhhxvK1jC0D70M/07gXVfETp7oFDzwA
jtKbMxFDquT/PiXxY2c5SDlNJ/neUkWeHd58ie6VwB2c/awgWxVDk3w0HodW
wrfrFlyvs1RRT39+269rldDWXOe79YYquhgu0IqqKuEcNdbmZ6IqPqXH6D//
WwnNY2pSgZGquIeWo2qfVgWuJz2Kg51VcfFHrQ2rvxoq7InGSJoqXq4bILZe
qgWB8Vfb+1XJepleetGZtXDOtb5CTkUVA6D/9lxZLTB9LhWhgiq+57z0eXao
FkqiJRL+SqliTClR3rqpDooqje3Pb1DFnO6QLd8+1kEmT85vrx8qmG3MuzPh
0COIqD643aFJBQtWyBu+OdcI9f67xeMbVLCMPWF26GojzG/TWH74SAW75l2K
p+80gmv9euSrVcEfTR9yHccbwbzphXHtAxVsOctIumLTBJKdZjbr81TQT54Z
aE1FqB028W+IUsHdqs6vzok9ATaXXpWYqQpyRfMlOmxqgZuajgNOJipoc/1q
6pheC+xzuLh030gFidn1UZ6WLVDc2Lp7j74KtppZaZX5tIBTkOlztx0q2N5t
UdT9sAUG2YcmHzFUcHkGDofCU3jy1kX0uJAKBoSNlo0dbYWUsviQvGFlnFTM
bP9d3w5S4rVrOoaUsaIpWyaxtx2KosavswaVsY+ibrp1sh1qj+jc2f5aGWtn
vekVAh0wzPX59Yvnythe09Tmf6YDFG31mb8blVHo48d3TMlOeMixNHYoVxl/
cdHDIhOewaDFaeNVLsq4sPNHq8ft5xAYVfol8asSrmvdLsNj0A8WGy0m56KU
sPT8VoXoudfQkRk5Sl2vhNf7Fc0XTYcg6MJ6edVcRXSYiqAk3hyFS9+4jWy3
KpJHHBd32WcMmPZJ7g6ogH468wOiD8dBSNFvROeQAv6bmX/4ZckEpI5PWbCH
5bE5XNEoIGUKvDXbC565ymOcrl0rS2MaqFIGNmKn5XGCzb/DS2saXq55wuPq
LI+1doz1X3WnYctIvecqR3k0mB7pnjCahh9XSrfvPiaPmf/wPMy3m4bAkdTu
6v3yuO1IebfXlWm4EH1qPkdTHr+l1W+zG5qGmNEVBgHLVFxL23D2X78Z2Lgq
5njuEhXfBOp45Z+fgX9pG4K6FqlYR1f0LQibgapA6VKZH1S80bAQmRkzAx8E
dUU7WFS06raft86eAS1j3znR91Tc/GFtqeDTGfhUNplS/4SKizE2xnn8s7Ar
omviz2UqOg3IFF+7QZoSpWd8iYo1qV7Wx2+SvrMjO/EiFZUsI36q5szCzr77
VvLhVPxuNyVYe3sWdsgltpgEkUG9bsYuezgLOk+scpPdqbhmLKph/atZ0Fox
aqd6kIoZelZ7b/LNAT3iy0srMSpyNXNeMPebA8926ssiESqe6HqpZhs4Bw/W
He5fpFBROpmwPhE8B5qZdb03BamoXTu02SViDrQqI59/WkvFsM/aGtZX52D3
xMZ2379yGDC+8QEWzIHlXu36lHE55FGwze/qm4MAgcicV/fl0NnHpVxYkQXX
kxvXcJbIYUxe5e9mZRaUUn57Mu/K4WlmVa+HGgsmxXx3xhbJYbrbHLWOyQIr
qssQ3JLDwNmenC06LNi02XTjvUQ5TFUhWmrNWTBrJRgd4UNa6kIYlz8LTtzI
O8vQlkORp6wN/I0s+HJlg2jwNjksTnsoxo0sCA+4gO1b5fDesWBXjmYW5Fkf
FXDQlMMas9KR2VYWfNooWJlMk8OwsAvmpc9Z4JoU8XNRSg6XRZaiPg6z4Fzs
ydAWTjl8ejqIEFhiQUSIdJxttyxy6oxsGGCyYe52Wlb4M1ksWDY6cm0TG2xe
8pcUd8ji6D2XP4ab2UBX+6978aksqlEnj5dqseHtwHv+jAZZtH3gW+6+k02u
L/f621JZ3OesP5FhyoaxafnMo0myeETCsuuFExv0bFTv2FnLYq9+Q/PnJDbI
fulfyreSRb7Oz0fUk9nAERNiNmspi5uVm3o8U9iA9T1E0AFZLLPxOfYljQ27
pf210k1kMVX2N/9kFumJ5pY+HVkUUx1uuVnIhl0+dqNGMrJ45k6Swq5aNvhJ
yyg79sqgkLuBQtQQG2qrnAU4n8ugvgL7ScQ7NiyZlvzO7ZTBSXP3iAvDbHJ/
tXvHmmXw9oEvrn6jbIjtPRTkUC2DToXehO1HNuRERnedzJRBqcf5kQvTbHg2
+fXsiVMyOBx/+WP6Ihuky57W2i1K4+Yny9HxQgQIN8j4VM5LI1tyd8CZjQSs
6zpP5/0qjQ18SimGFAKWJzXyaqalsW3VX7vfwgQMSWfHCb6Txta5it324gSk
J/gd72iQxsgNLstLsgRs8FRaueWiNIYGhofn0wngokcfWMsvjdoCgwd6DQj4
RDGKz+GVRkuw5/YxJKDtL1fn1jXSmHo8fBPFiIDo3rA9JzmkkdiaN2BjTAC/
b8DW6m9SOGJsHPFmLwHij1wkTgxI4TBDq7bOnACNvYZTFTlSmD59nV/ClgA7
Z86wo5ulMFJAvcvxDAHfWl/FFTGlsGKn2e4vpKOVbt/4RpPCgyunGKFuBFRP
7auIVZDC9e9Szqe6k/XcUifqKVL4h+fr26Z/CHjiqWImsSiJrplrVJa9CFAK
NBcbfiyJSmxwEj5PwNfYzEp7I0lk9Jt8mIkmgPfgyTWP9khiT6O2g20MAQoU
pWOiIIlaNnYhraStb5VzvtwmiRnHaiL/jSWgvrLDwkRVEgXEtYb2xRMQNfyT
0OSTxGqe6tUp18jzYRxS5+6XwFojqzfDqQTs6FtbWGEvgc4xczuccgkAry3B
5kclcP7WK60q0nsE7C1mrCVQ4FPrzMo8AkwsSv/IHZRA1xN1EYWkrfoOWift
kcC13Ane4/kEePSlrjmnLIEhInEplkUEZPXJuNG/iuOc1oDPf3cJWOrbzCyO
EkftKf7OW5UEVEyfe70ULo5ukpKXJkm7rSgN3h8qjv9ZS/+nXkXmQ0Ol45uf
OEbjb3od6fprkg47T4vjS++PoS+qCQjavyq5f684BrsNS7BqCFjsePNzmV8c
Rf6Effn9iIAfTUGNFhliKB19y8ijhYC0CrGpj6mkt+Um5ZDeXli33ve6GK6i
aZS9Ih0S++tkWpwYUotTHXc8JYDzcBDXu1AxrEp+XcrTSuZxJtDklKMYKsq4
/ZfVRoD6xsB+f5oYymsPxOV0EuDk6j+Z1SCKe/T6dmzqIfPRxGO9q14UG4/+
DDlKukQ4u/XDQ1EcfLw28yLpn09bChQfiGJkeZj76/+PlxNwKssTRc+/vZ4B
veT4oXvvm6+IYq7Y9IbqPnI9ZmOD0xaiWB+oEy/yioArm8y6tk2KYFzewpGw
QQJOcszzJn0UwVDBo1fySev0ZJnOjIqgRLF3cjtplsds580BEbyPeibr3xJw
qDi2Y0WnCCpWlStnk5aR6WztuieC2xZMByuGCKjhM8ITXiLoO6P1om2YgKkp
qL6yLIyCWq/l0z8QcDfJNEDmlzCW5Xv/KCftqXtYu+aHMJYfFnrQTXo+wa1h
ki2M5wbvf1gxRu6nVmqr4Zgw5j7z3OROWjJq5jVXmzAyuuXztD8SYCGb+jPs
mjDuiV5t2DZOwCPbmW2BVGF8HHg2Im+SAKPcwei70sIYt6a3uJ5073Tb22Fx
YVQdkarrJ/3pfH6wnpAw3vj1NoVzigC+bLsm3pXCOJagq+tA+vjYC6PsCQp5
f8qyFv9M9uNWebi5mILd48bHQqYJiK/ILZovoODevPLOJNLCv68tKOVScC1f
kfxt0rR4j4y4DAoGHQnN7CNtVao4YhVLwWt/V6cpzhBQ9C391JQ7BYXXW77u
JK2he7lazJWCNaVeq0ZJ11/0XW12ioISjvup30j3bLQofmBHwfSRSKr4LJlf
Ld65oP3k/JpTu86Qjgxb3FGyl4J3f31+E0Kar2Py6qghBd/VbbdLJC13pIWp
v4uClGc8zBrSJbnl4X46FNz0pDTkGWmtmVt9t7UoWPDf55oR0qiZQB3SpCCL
/uzDF9KmwSE+fEwKRo07LXDNEfA/pFGf4Q==
                 "]]}, 
               Annotation[#, "Charting`Private`Tag$57278#1"]& ], 
              TagBox[{
                Directive[
                 Opacity[1.], 
                 AbsoluteThickness[1.6], 
                 RGBColor[0.880722, 0.611041, 0.142051]], 
                LineBox[CompressedData["
1:eJwV13k4VO8XAHBRkrQoe5aZMWRmMLIUvnKULAlZihKylihLKKKsSYiQFMmS
rbKUpSTLiRTJXpGUtJBibkkSyu/+/prn85z3vu97znPOvc9QXXys3Lm5uLim
l3Bx/f9XVCgu/D9pFeT/eyOfedwZbE68mnOWUsGMhDdiRRHOcGmAFhgrqYJm
oU+6NiU7w7qsh0deSqjgeby29fgdZxCQn7TyEVXBvw7DN3IIZ+DWtJC7sVYF
J98cpKKvC0wcEHnGz6OCvfKTpn5nXIHZ4LJjE7cKXpo4srs3yRWOUMobbJeo
4MvJUj/9XFfoaEs6tHORjVe1z+y1eewKTW+mNE/PsrE0v8JBb6UblCzWvP30
lY381qJP1K65QYSRwcaqLjYeq4pxXt3uDgNGX6KGOtgol6/ar/neHVSM498v
fc7GwGDG46Bf7vDeuOfq3lY2jjd7O2tRDoGeiYPAb2Tjho91W/HEIfhnGvhD
q4KN0zZ6Z/5sPAynrAoeNl5i41mPXaqtmR7Qa2Us9iWFjdfXNM53V3oA0/pb
wNpkNoqUujtNtXvAa+tNys4X2Hje6sfhsAUP0Nxbn8Mdw0Ytl+c+LY5HYMb2
5VmDk2w8F1XRJa7gCccdllm072fjhagh57JOL4D215Pr9rFx9b3mnZu+eIGA
Vlm8nQ0bm3Ou9D1fchQKhGyfjluR+1EF1c01jsJAe7EunykbDZQnF0OzjsJW
bVMlA102Fu448yn3+DHgE03lb6Sx8W3DA9tWFR94EX24mJfKxo8ZnrdTzXwg
d+o/Q3MZNrrOjQmFePqAdueniLcb2Ejf7plzPd8Hjp3d/GdeiI1ZNy/9kFrl
C70/X49pLmcjn1vrRMBZX8jqprRUfFNGr1VrLgVF+EHJd29enq/KaJTRT3gl
+0Ht2noj6y/KeI1n1z3vXD94ZbH/2c9Pyvhnhe7jvEd+sLonuUv9nTK60/vK
n3AfhzM93IP3upXxiZqVs0DscXDq/cSprVbGhfX75fiy/cF7SlVlZZUyUsrr
n6+46w+h6yL8DlQo446Xu1ZJNfvDFSup6fkyZZyX+68gaMwfenr3/tEpVsZp
4ds7eDcFwPa+JzyNGcoo3tGlnPA0AGRfFIs1hynj3DO5iU7uEyCgsqSJc1oZ
tT7Kn/0kdgKm4/d7SYQqI5OI6hJkn4An+vwNfkHKOEzwfKk8cAI8Kr1cKX7K
qL24sFX83gkoSVEuO+2ijC6um4sifE6ChmWVvqaBMtbMZ+Rn/AoC6VKBSVd9
Zew49sZieHUw8K5wv5y0TRlD1JIDQSEYBlB4fHSrMo7C79tWB4LhlMrJxLTN
ZL2YIT6tTcHQsEb79dRGZTx5QGJudfopMOps9C7lV8bPRmFv/u0Nhfz0nftn
+cg4Ng0t8wsFbuc+ff3lyihvG3NLISEU6n6Oir3mUUbzhC5GU1MoqIqvbl76
VwlXzn9WM950GqTd7EXtCSWUC054V7f+DMz8mW3kf6GE0XynndSJMNjTHHlr
b68Sqn9ckTzHGw53EwTScrqVcIfb21lPkXA4KkPx3NyhRL5PQjaGaoTDhx1G
Qi5PlHBR/BW/S0A4dCaleTyoUcIINdc401/hUCCnKuiRpYR5ucIR8ksjYYj5
xDUxUwnF1qzrkxONBCEVu3tVV5Xw7mnbMW1mJERrRx5YclkJVfuWtxRaRILb
7t6CjEQl9JvwcY69Hgn04OPaHWFK+O+BA3eCbhTceF7hquqihH03km3cLkbD
YI/hvX1OSljy3m/3nsJoWNc/yBfmqITDqzWeOdRFQ+QId1m7nRIeCbzeWv8l
GlxmrGbdrJWQZ6rkfPX2s0Cj/ExI36GEP+OO1OXOn4Vcf7V7C/JKuP5I+DvX
yHMgwdpWwpJTwuuPUpwsMs/BpQ/meXaySng0VqZlf9U5iLH0TKyRUcLV6pfb
mkfPwVF27qEAMSXUiLn/atY0FjZ/Wy06sYKsf3yoK5/MeXju8vXkmwlFbE19
6ds3GAeGErPH+L8p4q4XdgNFv+OgsWeZm9a4Iorv+6NwXSgeKvSoFumfFbGz
xkHjh3k8pEvvU7B+p4hcX1X6NVriwWWwZeBZlyIqNVsTTjUJMGuZq1VboYiC
lq3q52sTYfTEe1++u4rIEyLkVPU6EV5kyhTblCvizsfTOtx/EuHu5yyRn7cV
kTtEtJpXMwk8gzN+sgoUsbI+yvz+/SQYykktzUpXxJqTKaUcx4uAxFlqRKgi
6ukrqG31T4YyoZZ9XacUUazBYz3jbDJc01p6USpYESnim5mM9GQIjor89yBQ
EXnXKB089DAZVEXD3kx5k+c3Xy3qX5oC+bpBaW7Oiuhf9la+JDMFzl/wXGFs
qIjLdehB/a9TwYpTWey3QxHrVUZG/vueChK7/xplblfEhsC3fHW8l6Bk7cUY
jq4ibtDnp69VvwSdqdU8aVsU0aV49M7Ki5dAKIPr34iCIt7S/vPezywNcgov
T4WsVEStzu7m9cOX4cjy98kFKxTRqJFfW+fPZVD1YGzqWq6Ix35/jzi7Ph2a
GXU+tKVkPfJOa4YYp8NoychE6wILJ1tUmLOV6aBYqTgmzGHhpzQhbafkK1DT
2PSmvJtFzkeTyJbDGTBzYWvdbCcLa0ZtU55FZYCafc21bR0sZAY4j4XlZEDZ
bKlDXxsLw25Cm8VgBhRsujo808RCM16awsXdmZByw+fj1moWHp6NHrutdw2O
npP81n6VhYyb+vfSda/Drb3p7UJXWHisISSh/uB1GJNdV+JwmYU974t5VkZc
BxdcfoxIYeEfU+ssqcfXYf+fKc66BBb2OmTybjTNBkOvtqn9Z1jYbpb7YX5T
DlB3n5gbc2Hhc5MkDx67XMjp8jyj5cxCd/CT/nA0FygWB7njD7Lw1GNtyf6w
XJC2NOZXtmfh1hZvh6WFuSBhLSERsJeFTh79/7x/5sI62wYtLmMWXjw9fTQr
JQ94DvIGiymxcFdEkgnr4w2IHJ5bOMJi4cRY623+PzeA24kIf8hgYfORIZ6l
a/KBy3kg1lGehRmhwaIG/+XDgsutK/kyLLTQuW+6NC0fpg+Z16isY+Fwp8Lh
VLMC+Ox9+bfxbyZq9rXeGO4rBF1W2sfAX0ws4N4bepgohCtjqV15P5moGzM3
um5lEZg6JRctEEw8WnRB8eX2IqiwTLC984WJS3aeyhCoKoIz6pH3RQeZ6GYu
j75ZxSAyd+zkaB0Txxw4rocv3ALfe0dd1z9kop0jM6Ox9Ba0HffarfeAiVzX
b2ds67wFod88NmZUM5GHI9LdvOY2fBhy7TcrY6LeNOX7k0u3oaxx/5bqbCZu
OlT85ndhCRidNfgdFclE8XcPHyVOloFIeSC9O5yJBmpc2Ytry+HTQIGlZBgT
Y1cZrshUL4dwRd6SqhAmPhJx2WkVWg61fU+cPgcwsd4x9vtH3jugTDN+ZniY
iT1zUnmnr90B4UaTrBWmTLzXHSX5a+AufPpy6tleE/J+SRhzbvIuVKy7/TvX
mImvl3MfV+WuAPNDK620DZhoH2Wm2cuqgNhVz3m9dJl4rSg0Qie8AhYOmPk+
V2Gi0/NE1RdKlfBxdrd+kjATZ3RsHV9eq4IEx7iBe+uZGEHXHCy/VwXqjx8f
eydI1mtZmOnt7iqISdK6orSaiSN2ibeWLasGprzsZDsveV961zFTn2o4bj1z
mW+WgSJeLGd9k3vAVXbta8QgAx2rTbI/S9TAzfX9YTcHGFjUT9vG0KoBq2BB
4Z5XDLy6QasixbYG8nfEAKWPgZINxbn9l2rA6I3PpYZ2BsaUigsrCz6ARD59
3fk6Bsp8HfdREawFKdfx5IBsBmodD31ewK4DvpCsZ/lZDBz0h/pdVnUwlWLJ
8zKTge1BL+clAuvgSdODAI0rDKTOGy5oPKwDX1qc7cxFBgou09N12VkPTSNM
qaBIBk6zRm2rjzWAh9PR4hB3Bqra/3Mu9kKwCqKM3HZlYLxGrnZ1GILOxRfi
Q84MvJJ4R/x1KoIg6sTrODKQL01Y41AdQq3MKu+/NmQ+v098Sl/9CFYNl6qF
GTNQdmuW6JH7j6DCgWiIZDHQs3BaDzY0g+DHF5q9DAYe4zXifqTSDL4etRVU
BQautaBW7jNsBrb/2UKkMzDZ113smV8zlMRuSPwnxcAKTt/Be23NUFhp5HBq
LQPZfCCCpx9Dxoqceb9fCmji8kZncqYFIqotNJ0bFfDBhVMBXCptUHtCTyKh
XgGXJNvmF5u1wfQWlYV7D8n17SIZx7zawKN2DQrUKGBgW/i0WVEbmDd2GtXc
UcCoO9/pRyjPQLLN1HZNngL+tKbcXi3WDjVDxifqoxUQewQeqkp1AIdnW5W4
iQKmLm7d4dXYDddUXfpdjRXQmDA5ld/dDbuco+ZKDRVQj4tX+OtINxQ3tOht
11dAMPV1z1jaA67BJh2eOgo4bdL5KdGkBwY41qMPlRXwWe76sKaBHnj0+pCY
43oFTJZUapL71wuXyhNC84Y2YvtEZQzh+RIGLA8bLTu0EZ9bFbe8Yb2BoOiy
7xd/yGNDOJf2mvT3YClkOToRLY+CSxPjww58hNaMyHe0NfLo6vlv4pHUKNh2
XvrtuUoeY5kHKE4bR2F0SdHaypXyePJheMmsyijwHGnfrs8nj17nxWvFdoyC
7hahItcl8qig5rZByHMUqvoKfPJ/yqHxTGvdz6pRyBFo45IfkMPF+dpMTcMx
CD6zRpaRK4cG96cW5G2+gIlb5nBwthyKF4SrCzt+AQmTjdeeZcnhTy0zg7/u
X6BWGISPZsihklkDURv4BeZKvJeXp8qhF/HVZuLSFwh90/FNPUYOE28oCG3s
/QJhmglVel5y+MLCbtuC0ThYSIv5JR+RQy7pIZDbPQ6UpflKHw7LYQ77iISx
zThg18PCKDc5fGdsejjEbRy4Dn+78sRBDmXKTUKvhI9DZJrJaVMLOcxV8rhS
en8czk7xGe7TIPOJ3DFpRv0KKkLZntFqclhv+uM5KHyFQQ2NpDub5FCe9bWE
ySbjwc4DfMpkPu4DQd90yPjiA88H8nK44Uz/RfF9ZHyVV5KEmByWrzU/zLxA
xjd2DAzN0fHU20MzGlNfIXqn61++P3Q8cNGLz3z2K7C9/lA1ftPxTsXacwf/
kfEyOa8LP+nIxS886M3/DdgaZ/5unaCj+MpzRkD7BtHb2bTst3SscvAdvGVB
xh2SvZyRXK8X/eNZ8Tcwn9jXU9JAx4FqO62G0m/gHULZMltHR5G6U1BS8Q3K
rpZzJz0gn39QlhZU9w0UX3VcraugY5k49UVv1zdQ2M3fKlpAR1tU/Hnx1zeg
bouid56n432G4Yz51gnQ6zaJE4+l46GRExG52ybA6eC6724xdBQbKzIiDCYg
53Tuw/lIcj9TrrRQ8wmQrm20YoTSUSD68A3HgxMgobYQHu1Nx+5Nd9fsCJ+A
9XKBb7Wt6ZjicGLznYYJWP3d8LazJR2DJbhMm5omgO+hWHDsbjq+MlV07Hoy
AQsWdUKvdpH5xdQkDHZOwKdQHlO/HXS0eH8qp/rdBFS9SK4t0qCjm7Xdqqi/
E7AnuixdSIyOySVHFrO2TIL57nD3/0ToGCob6ir+3yQYS1ipuQjR0etptutF
3UnQufOrs3wtHQPyw3b5GUwCfUiHd9cKOkqF9estWk3CtFp7QMScLH4Z/T61
+9gkpH0cs+QMyWJK3A+Pz9cnodtJrVnqjSxeGFp+syt3EgTenVE3ey2L7+4q
6N7Ln4TIAWHRkpeyyDV6Jijo1iT4dugPHemURSOzyBs91ZNgej/70OdGWVTj
LQ8abJ+EpfG2IUN5svj90OANl1+ToMd3Y2JlriwWWEeGDf+ehJCzHIf/smXR
bWfVpv1zkzAVdlYvI1MWtbR5GfqLk/A+oHLZvkuyaCHW0/GDjwMPHddc7Dsr
i+qW8pr1GzhwXPVp/jMPWTz05JaEPHCAJrXDVvywLHLO7IqgbONA3/JHKzzc
ZdHrgE2CmD4H1N/Wei9zkUWxB+UZS4w48OtcmabeAVkcAe7P9805EPQ27Xm1
mSxW86xPuO/AgTOxbtM5qrKocVnzlPApDij7jxQSKrJo/1YjtS2EA8MOjvt1
2WQ98zpuhJzmgJ7avoY3LFl8sDam+nU4B5a82xUrIieLl3Ovvzt9jgPRamqS
CaKyeCB19wGPSxw4/27JjpMLNORpt93wqoQDQsvOO+bO0fC5T5blsTIOXGet
DW6fpWGyD88p7jscqAqSLpP5RcMv9GUl8pUceL/uP7HWSRpaNv4ZtnnAgc1G
ARNiw2T8/tjLfS0c+FQ+eqn2EQ0vGL1rmX7DAZ9Xx8o/NdLw48lv23e/5cDc
wnTb6gYajt68x138jgNrTHgWXWppuEey03rPCAe0P8kcWVlJw5Zz5qFXRjmQ
LLZ/q30+DSvNI4a7v3NAN6L9898YGsboFFIFlxKgKxy9zegsDfW+n75JX0b6
pk7WxSgarl+hNr6Zl4CtPaV7ZMNpeFow77ItHwE61IvNxsE03KYm/eq8AAHa
j/bkpnrR0J/7vEGlEAGbl7yzZ1jQUNEBj9PppNMu1xw3p+E1bOYIypFm7Baq
M6Xhk0Bvq3+kNSyx3XwnDVn3tV71bSRAPTdPO2A7DSleT375sQhQ3XZYrFGd
huWPpDBElQCliO99e8TJ/KM3xXQCAd5PaX2FojTsWrA8la5HwJ1Ve3tnhWk4
Jqcfe3Ab+XzGg+5r68h8j/DMTGwnz6+M7Pi0koabY3O3/DUgQO+z0NOAf1RU
9hPYMb2LAKudWrWXPlJxTnnqkb4tAalJXg9GR6iYxSsy/4P0i5dZNZrvqShq
8dE7ex8BNi7c94eGqCjQo8c/u5+AAyHtlfRXVGz9p8rMsSfArdShtKqViq9b
AoeeOxNwUjAy50UpFQ/svql93YuAlNSG5dwlVHxXWn5w+1ECyoTnvdm3qPiB
41v/mfSoeMDWuEIqinjqbWR6E7CHdmgQssk4O677pi8Bm9RMhG5fpKKDM2ff
2UACvu1ZFxvhT8WrOxx/Vp4hgLffnCjzo+K23ivrt4URQNsfbzPkQ0X7wbdx
HaTtHJbKbTlKxeKe+YhP4QS0us88mnCj4vFH/rf4owgoODE4b2tDxaKWoWzN
cwQcvJLno6xFxWr37fWUJAK+n1srFrKFiuZPO9VTSIefPINPNajY8egwm+ci
AXk2doLOqlQ8cXbDnY+kPwmtq0xlUfFvy0fiegoBHskRM7NSZH3MzMf/pRHg
G+d0upmbipLRm3I8rhHAdapTbu0SKk5S/iS1k04+otNpv0jBX7MmQspZBFQY
i8nMzFPQ8F/i0A/S07zdqPCLgvw1YcEB2QQERcHSxDEK/n7KsDqUR0BEqHT8
vucUHHG/8HSxiICJosuZ4c8oGHRUN9ChmADbvtUlxa0UtLZRuldLWom5+Hz2
MQVF9H789L9JwOv+4dVX6ykotUXae+TW/+ufm/K6jILSX5f1FZcSMDIum2GX
TME8t/3jExUEmApfuxWZRMHbJSn/tlYScF9P6OGtCxTcKb32fiLpC+lLh+bO
U7CbcXs9u4oALYPPUpmR5H5H+WK9qsl8cwpz3/hTMJGeiH33Cdhmy7hpb0PB
J5fnPd3qCKB87527sYeCqa+GxQtJc50PNf1mRUGzPTeixkhjbRcRvJuC8U/5
zh+pJ/td+sTmdGMKSvgvuHo2/L//m5p7tCnoqlt9/SCS8+9v/85QhoKZKgvq
Eo8JkBbgVUmUomDazXd91qT/5ZdHvNxAQR2Zyc0XSDe84pZzE6NgX3K2ySLp
rdo3vSIEKXisvqn8fQv5vlgyM/uQh4Izgsq3rzwlIFBaZqNLtwz+XmBvHH5G
QE2VuyB3hwy2hdg8X9tOwJxJyXxumwxOv8qE7e3/7yet7pEmGaz1P5icTzqu
2zrYuVoG8148Gjv0nICcyNh2pwwZDKb1J37oIODZ6A+fg24y2M02VrnfTYDA
aU27RScZPH1yy+IH0rvXh+3IdpDBvdJleat7yHkGAfFhGxnc38A57E56+Ip8
k+NOGbTf+fb72l6yn0wOCDkqy6Dvqhq6Ux9Zj/LHNfaz0kiRj9/1/iUBIvUy
/pXT0jiVX2vM/4qAVe2nlPh/SOOXOn1xddILoyp598elsdJRVeMc6UHprPh1
b6TRyZHiyOonID0x0LG1XhqV+g/meA0QsNZbfql6lDTqGh7X7hgkgC80oiEu
TBrtg4q5p0gvnh8KGgmRxkB/nXyRNwRwClImEwOksSRbOeAg6Y63/16Nu0tj
0cVlpgTpOLP+m9nG0qjoL7qE7y0BPEqxu1eulsblVnfzpIfJeRQ2TMjhl8YF
PNCkQ/rJP542jeXSaDf/4rEd6djusO1OXOT9bpYdv0x6dcBJjeopKdz7xypQ
4D0BEg8PbTjYL4XUogSVn6RVdhqMVeRIofpy1Z0lHwhYp8pDN86Swsq64vkn
pH9KPHJ6e1UK+SaiLo2QvjehM7g8VQoP/O4JFvlIwH8X1Tvsz0qhx4tS4TDS
hv2ylbyeUrhbaOXNXZ8IsHfnDrNTk8LP+zInez8TMNXyIr6QLYUV4gZXJkjH
yhddmWJJYd1AlALvKAHVY7sq4uhSeMJfY06T9GrPtM+1wlIopZnmnkX6kbeC
6YZZSYxMUw90HiNAPshcfKhOEqtn3DX7vxBQN0CRV3ggifYqw+2TpK21fqoG
VEvi95i9xkvHyf6cSzcVKJPEfdTrCyqkX4eOhOlkS+LexH17z5NOiAgYvRYh
ifU8b4c0vhLwIy6j0sFQEr2vp42f+UYAv4XT8ofbJdEtosw7hTRdWP6AGEii
foHX+wLSNtl3ufu2SOKdQnrcc9K1la2WxgxJPCTzbFZsgoDooRlCVUASa2rt
9pSRFlG2VuTr3YACe0vi2yfJ+etZWVDhsAGd47g4fQQB4KceYm63AcNcWhkf
SG8XdLD8arMB6flX930nbWxZ9pdqsQEL7OOSBL6T35seC5vk7RswP2XRdQfp
oz1py303bsD1RqN375LO7JHxVPohgU6+oepRP8j57VFjF0dL4N1TuTuW/iTf
z+O+L+fCJTBq22DyWtKeS8pCzE5LoL+BUJ8k6UEVhdapQAk8QKvfpEG6NknS
eethCZxZscXZnXSw2bLU3p0S+PaqYWoz6dnWVzMLqyWwV2FZ2slpAn41BjdY
XhXHS9+P+uIvAi5XiI99SBPHAOPp422kNQserAlIEcdxn4PHekmHxv1xuhwv
jk5XF3d+Is29N5jnzWlxHLqufWP5DDl/X4OM3VzE0UFQasiUtKJQUO8JljjG
hFEyeki7epwYzawXw7i+5sctv8l+a1xho1srhrmmQX3PSZeIZLW8vyeGIUFc
Q32kZx4358vdEcNg/bzBkf+vpwq6lueJoePvJ4l//79+8PZw0zkx3Mjj2K82
S+ZjOjIwbimGogf+rr5G+twm0/Yto6L49mXDJvs/BDhxTfMnfxBFviaH/S6k
tbsyTb6+E8U3fiohHqQnj35ru9YvijpXzpUGkLYujmtd0iaKFtSrHQmkZWTa
Wtpvi6L6bVGuOtL3BQzxoJ8o/tZ9ZS0yR8DYGFSfWxBBW9PBroekbyWbnJT5
I4K6v+XtkLT3f3u17v8SwQSv0PePSU8netaPckRwZHj3SAdp7s1pLQYjIrg+
fr5ymLRk9NeXPE9EML7XJ4d7ngBLStpMWJIIFggHlBqQfrjv65Ygmgi6nVLb
9Yi0Ye5A7C1pEdw5TXVsId09/uT1kIQIZj6SPNZG+tOpGyHb1osge9YwrIe0
QJZ9I/9SEbRzHgwYIe040mmY9VkYz6fsKeZaIO/jWbm3qVgY7WRiTXRIJ1Tk
Fk7nC2Nt385RIC0yn/RbPlcYDVIvnNEnzUo4ejX+qjD6Txfnm5DeUyb3dk+c
MJo2Jj7dR7pwKt1tzEsYrzCXewWQVvkvplrcQxgX/pzpPkm6NiqA19RNGNcb
l6mGkO4Ssiy+Yy+MZUZ6kxGkZzfzTwSbkef7xv+XRDoybFanZKcwSo6LnUsh
LdA6euGdgTBa2Z3sSiNN3d/M1tcVRrWiSptrpEty74YHagvjTG16WjbpzV+z
e4o2C2PLlv09eaRRNZE2qCpM/t+dX1FI2iQk1F+ALYys2nC4Sfp/5EmNMw==

                 "]]}, Annotation[#, "Charting`Private`Tag$57278#2"]& ], 
              TagBox[{
                Directive[
                 Opacity[1.], 
                 AbsoluteThickness[1.6], 
                 RGBColor[0.772079, 0.431554, 0.102387]], 
                LineBox[CompressedData["
1:eJwVj3k01A0Xxy0tyKOUsWVfxixmRrQXN2nslQkpkV1IpeyP7CoRobJ7QkhZ
syWFm1KkbCEk0WIdv7Qhqd7eP+65557z+d7z+So6njrgwsfDw/P97/x/S4jF
hO2Q00DZhsSl1R66cNCvb9FB9u9teF13JEAXrvYr+UbLaOCZntdy9Rd0YW3W
ffdeaQ10Fqx6npmvC8LkmQOnJDQw5mmm8vdRXeDbaqZ6Y40GnlxvZbzOdjdw
j4g/E+LXwDlZZou5rR6EG7DVqjpYOMir+ds/mg39BhORQy9Y2BPAqjDPZIOG
YezIsucs1Es6UqlbzoYRw640yxYWerWVjVj0s2GXsa3wPLLwjnJD02GqPvw2
9f28reJvvie7ktuuD/8eyL/feJWFbjpuwpUUQzhju9ys7TAL//DNN/dJmwC0
DcysPcTCdw/tZdQ1TUB4W2ms9UEWRsSWRV0zMoF8MaunkwdYyJO92JEXYAL9
bYU6AqYsPEQO2HL3lQlobzdlsHVYyHu9tLguzRQEJK4INSqxsFT4omsdYx9k
dSo0V0wzUdEkJHz0uRkUz55cwT/FxOl3OoEir82gbk29gfkEExniQ04Gk2bQ
Z3b42dcPTLTKnNj2ZjkHRLoSOzYOM1FKt3VZOnAgpItvsKaTiXVXc/9xqOaA
ffcHoq6aiRtJZT4nbx8A5Z5CyUehTFx9MjV79oEFCGvwNhHBTHQfbTg03WEB
32IPH5c+y0TrLWPu8+8s4ImeUMPpACauEbnYpydoCW6Vx50UTjPxhERYStlB
SyhOYpYGOzKRufLX4Mg3S9jEqdLbymZioOnlWDmwAoP2xpMlQkwM/albMihi
DXkpRocXBJj4dKBqQErVGvgcXurprWTioY9xS8d3WMODr2OSA/xMfPvos4uR
mzVoSok8WvaLgcGO83FTTdYg52wjYfOJgY5N3Cs9QUdg7sdCo1APA9Pachzq
l2wgX1VT1C2LgUN8dpX28vYwRHviFJ/BwB/HbMOMmfYgpmFdU5XGwKqHraK7
te0hanvEEd5kBhoZpFdZH7EH5/3d+enxDLRY52KnlWoPKoFntr8IZeCgyLH0
ODEHuPG8wknTkYEShyeyd0s6Qo63Vs0SmYHJna86G/c5gzRdt5iu+tdvtddh
poMzXH23L9damYG7TvxKLPF2hvMcj/haeQZ2X1LdP5zqDJ6sHFcfSQaezBrO
EfrgDJunRSS4ggxcr0uTyAx2geeOU/6vuepY2PI2dk2DKyxwcrbVVajjFYZr
8Ki/O4z5jXgJ3FFH3w0eu07EuUNPhnzhwTJ17LIUZa264Q53PmaJfy1Sx+JB
7efB7e7gEZj+lZ6vjuByrhLIHjCUfaUkK0Udp5bbtOkNeAB+OqcYflYdv06/
8n+w1xMuxnkIGuqr48bdWZPiPqfgAFFZeHrP3//pPmozCadAev8vg4zd6igr
oHL/TckpKF6TcJ7QUcfPR67oiUycgvYr1fzXtqijdJBw/SumF4il8/wepaij
3eTgOP9NL8guSP4StEodxzo7U9/mnIbaxqbXZZ10DJ8q8Tj/2Bvm4rQfLLTT
UflJ8hvPXm/QsqnN1H1Bx5GDpnccxryhdKHE9mUrHRU+pBX5CfhA/oa0t3NN
dIzcdVB3/14fSLpx6r12NR1P7DJubB7wAc8LMtNtaXS8KlaWpPDbFxT3+y2O
O9JRb65Ly9c/ALI7PEK2OdCx61hQ2GxsACiY2fHF2tFxaPjDq7PZASDHMRRi
2tAxjyP4tqU1AKTNpaV9LOnYkB49wJINhLVWDdt4DOn42Ji6xH4aCPx2KwIl
GXQUnftP+wclCD6eTJ43nKdh688M6FUNAR36tfe+32k4HuHowtQNgdTxKx25
X2k4FdtIy7YJAVP7xJtLn2h4Szt/+sWVEKjgXLIqn6Dho0WxUgv+UAjZGHFX
YpCGQxBdqTQeCuKLJ/zHHtBQebjeQmM0DAzOsecjI2j4kHW55cBYBIiX+ap0
htHw99TDCaO5CPjQn8+RCaWhX4+Ky74VkRCmvqK4KoiGCSIO/4WSI6Hu5RP7
jz40LDQaNYg6FglMJcNn+sdouBiroK3AjQRSo3GWoCkNB2NCqr78iYL3C/v1
LpNo6P35BzXb4gJcOhrTX7OOhoklt4Y/u1+AjY8fnxgWpWH0hoKeg6EX4Pzl
bakMERrG0s62WN++ADSy8kzbChoyGAGlprzRcMZ8LllggYrNy5rTxiuigac0
cyp8kIqVKivk/VRjQNZpMtHnOhVn9kVpCZrGgUBQ1rO8LCq6BNtrabvGwZck
Dn9vBhXjAqgm0WFx8KTpns+mVCp+jTov6lwdB15KMVZzCVR8ZMNP3qgQD02j
NNmACCrKdYmsNFyMBzd7z8IgFypKOes4HrNPgArbTw0RdCp6jk19X7kvCUTf
92ztplKxPyN5uY5tEni51VUoUqgYzZ0KDvNMApb3uQJUoWKo04UOWmwSFEev
j/8tS8Wn1wgB8dYkKKg0sP13zV/foxkh+w2uQLpg9s/T3ylYmxKqc23vVQiv
Ntvq0EjBM0cjAuoik6HOb5f0pXoKpvqs3DCbkgzftmgs1dynoK/6ubwtxcng
VrcahWspGPH43vzPnmTY19huUFtOwYXS/2aPqKWATKup1epcCnLF8m3Pd6RA
7ZChX30UBdfaVfyZZaQBwa9bJWVMQf3iNPVcciZkajq+cjKkII/dhAVJJxNM
HCIXS/QpyKGn+GdYZkJhQ/Ou3XoULErr/zgSlQlOgcYvPHZSsEXTYonzIRP6
CfOx+0wKHiVS3g8UZMHDAVfJo+soKIR9KpPbr8PVsktnc4fU0PuTa/dGTg7I
SteubBlUwzD7m9UP7HOgIOp90ky/Gu4V+SpwwCsHag9vv7W1Vw1vZpfQ8i/n
wBD/RG/7CzW0adt9kWjPAdVDeqyfDWq4fjhVR8IsF2p4FkfNc9QwYIOJtYjt
DejnHDNY7qqGKu+9tkjl5UPuSWE/LWc1TC/091iqyYcTsXfyHBzV0G3Pgu2n
1nzga/7J23BUDXlbBquXzeaD+taEB35Waphws9mP2FkAYXL3NkwYqqGRtgK2
DBQAZVpIpo2uhl1skbEZ+UIIiCqdTfhMRiKTOnB/5DbUipyzH/5ExkOfJeMc
5m7DfOqRTjpBxi1rz9yVEC4CvxKB8idTZAz32JRRvaUIvPscTy29J+PH1y+7
ay8XwUmKBHGsj4wd9PDysd3F4Pw8dFrnPhkr2btjmDUlwBHjjHGjyEi3esEJ
cC8Hj8ENDaRIMoYqi3ll+5dDVPbaZJ1wMprHvOW+PFcOteo97IRgMuZsuK9g
m1sOCmyrfC0/Mo7CeqMfr8uB8LV1/vcYGbueFzvYce7ApVfu71Yak/HoY++j
UuwKaEmPGFZaTcYph35r3gNVYNV+dd7jHzLOlimNSDlWwRjvzTWVq8j4a1ZF
SOdMFfC7t+3WEyDjxK4/rreSqkBni9hNJ14yCpQv+yPcUwVVL/NP5X1VxRiP
DZH/HK6GbOFWHnK/KsJ0xBslzxoIDFmtTM1RRcKguFCythbOfRHQP7RJFT/M
rWv176sHlm3icQdUQc2ZR+tWbmyCdaq+b7abq6CisGJR27NmuPZ+nEMMKaOO
RPV9HpNncEbzad4zN2WcC7gvoHi4Ay4O8+7xX1JCE1HX65H7u0EnvO3jr/NK
aFfUoaft3QuM8NmXFlJK2K3ymJyS3g/+ohHZPSWKeCNh2qd54DXYpeaeYm5T
xOBXuy7MBbyF8LNysYeeK2BJm97PnpOjoGtFvWVzUAGvekakM3e+B185eTXH
TnmcU5WRMen/AHJlj2ttFuSQJw5HNpuPAT8jev8qETn0moycIdrGwcaFL9Ra
SxafNdU5da+chM8x6ZW2+jIYu3OB1rBpCnZ2rcqvsF2POzRiVnM3TcNilxar
MEoa39TwWU/ycaFi0qt3MUwa01xXTcuu4IIHb2nQ3mBpNG+cY5sJcmFQg9Ly
xVcaBQq22pau5kLdZRkH7WPSaCD0lm4mw4XAvcuvdBtJY1Wjsjx9ExcWWvrm
lkSksdc+WYntwoXvjYENnDQpvPGTLaHbyIXkCqnxd9eksNmeMGh6yIWt+fdW
+yRJ4fOi4026j7lwNuaHfXKsFErO7Uzd0coFPstA/tfBUng9rnBY+iUX1kwF
GDo7SmHCnGtS9BgX1MUCuv3oUmi8GOJPFp4BJze/sYx6Scxun3fIODAD0Y2C
B3XqJJEnWIJUZDEDxeJZzSM1khgj8OLgvYMzMPf4UZ5quSR2KShe7LL+yyuK
OpXlSuJ27bONs45/+cGit00XJHHjERXl6TMz8N10tH+SI4kt/97Q7U2cgQsb
TNu2jElg73KHPbfbZsCe55tQ4jsJFNYS23DxxQxs78gwnhqWQMWcTfmuHTMw
4zndmvlKApXrUtVkX86AeWFMC2+rBC7nKygLGJwBefnW5rYiCYzYQ8qdmpiB
u8L6aHdaAi3rBm7hMgLGx6H6wpI4PrbauuS2lYDbicb+8j/EcfO+eqJvGwEn
d1huu/tdHM/4RT3X20HAt3iP+jFCHOOflplK6xDAt/laM3tUHHW+6XvX6REg
EzXVy/9EHHUn38893UcAR+HaXOhlcawPiq2UcSbg/qGpLQFK4ojK1W+7YwnQ
z+mPvi0njqRnp2VV4gjonHwyMCQtjgLxglt94gn48O+NIN114jjfsm+laCIB
wlk2jULLxNHlUQVZO5mAo6Pt+lkfSah4w5Jun/3Xx6PSsqmQhFJPLrNfVRJw
qSKn4FseCb/Iu7curyZA/OfleXIOCdsf7WVr1RBAv+SZFptGwtWXgimxtQRY
lKq+sYghof/NHZXMegIKvqQ4jx8n4b2Fynj2EwI0dpyvlnIjYemfPd+cnhJQ
F+mzwtSZhNck646GtxDQIcYpLLchobKpL/veMwIWNgtxA/eSMOYiyUu2g4CI
0IWdxUYkNHYvX7ux82+flrG4YTYJ09Z4olEXAYqHH7H0dEi4eMt615mXBBTn
3Anz3U7CpQFxsXM9BGyeut51czMJc/aumEvuJQA145UGNUlIdeOO3ewjwDjo
rLcwi4R1IpfG774i4H99p3Pr
                 "]]}, 
               Annotation[#, 
                "Charting`Private`Tag$57278#3"]& ]}}, {}, {}}, {{}, 
            GraphicsComplexBox[CompressedData["
1:eJztk1tM0wcUxlsthjLk4lCh/qEtlF64aNbgVNQeRmpQsYoaRRjBYFJtgwqL
UcGksmkFIylNEWXcBogWEQhtVoLcwpHWYeSmULDUgOC4tqNeIJsighodD0t8
3RMnOTnn8Xzfd37MIwn7xEtIJFLix/40P1cU/rsdPjmM9uCHb5btIp/n6kCn
ao9w6OfiUGjGRYVzPWzYG7B5IoeD7FqeIb3hIUTJDGdTy9g4tS6fpn3fAyoi
SeZg9sWfiEJiS/IAtGbF8laNsjCRrBMXVzwHYkamaCBYmG+/lLIjexherfh+
x2lvH3yxspm/hDsOSQKBkbHZG9cTElKxaQKMeuqf66hMHHVyXlFlskB8SNDR
7F103H+/u5Q5NwlKRXCYZIL25f6X8F89wZXq5471gXgs4t783m/ETTK1x52e
oADkt+7W9Z25DNw8iYhs80NJy87ZsPKbQI4pkqoFfkiXNbqknaoFOBy8c3kC
DyuNgcnkMQMcuavZ1PyUi4NTujRJbhvMiDKjL0i5mPvrdyOEQxcEpDwb97Ry
UCG/4mrn/2TBL4FptfrRZTO8Bnl4bBYba1zithfeHITd6vog93Ff5PI934of
DkOvptcaf8wXo5sLPIu2jYGqcO3sYBwLN2oY8zecrPD6naBtds4b++3OOLU6
2mDlgep6bbw3CoW/1VRabbD/0J5893wm0vdUTyf88ALOau+nt9szv+oPRzrV
m0UJRJo4orS75DgUzStzrhT7Y/fB4KVxWiWcaHAIrWvj4d0cyqXyq7dgOrL2
FIPBw5C+XP6z5AzQu92jDiRx8K0+JdyLXQZk9x8two//UCPlUh4f1EK2+d2r
ZDYbdan832O/rQY7Qwamxfii0OB2Y1VUA8xQRU8ZRhba8lIi9W7NcCBRbjBz
WKhxvF2pEbZAJyEaSLrmg9J/TFSlrh3ep5fRhYQPUv1Nzk0hXQv6lT6WAnlL
D4Qm/OJe0sREpypKpHzStKA/9tDPjTEVgxCzzDnVcp2BKVf9FPrbQ9Ad3eiv
NNJxWwEtnFQ6DFVrKmq6wukoOtrRORE6AtMv+7eixAuJ/i23truOQZSopI7x
gMA/DLbrfSoLdOo7soZMazAsM8+r/S8rTJpJHqZRGv7NiRw51zEJT+rKRXdG
PHCf9LjaVWSDDS6q+MK51V/NY5G/Rf4W+fv/+PsAsLY1Iw==
             "], {{{
                Directive[
                 PointSize[0.011000000000000001`], 
                 AbsoluteThickness[1.6], 
                 RGBColor[0.560181, 0.691569, 0.194885], 
                 AbsolutePointSize[6]], {
                 InsetBox[
                  GraphicsBox[{
                    Directive[
                    PointSize[0.011000000000000001`], 
                    AbsoluteThickness[1.6], 
                    RGBColor[0.560181, 0.691569, 0.194885], 
                    AbsolutePointSize[6]], 
                    EdgeForm[{
                    Thickness[Tiny], 
                    GrayLevel[1]}], 
                    DiskBox[{0, 0}, 0.1]}], 57, Automatic, 
                  Scaled[{0.03, 0.03}]], {}}, {
                 InsetBox[
                  GraphicsBox[{
                    Directive[
                    PointSize[0.011000000000000001`], 
                    AbsoluteThickness[1.6], 
                    RGBColor[0.560181, 0.691569, 0.194885], 
                    AbsolutePointSize[6]], 
                    EdgeForm[{
                    Thickness[Tiny], 
                    GrayLevel[1]}], 
                    DiskBox[{0, 0}, 0.1]}], 58, Automatic, 
                  Scaled[{0.03, 0.03}]], {{
                   Thickness[0.005], 
                   
                   LineBox[{{-13.123113658795033`, 
                    0.1426990738799916}, {-13.123113658795033`, 
                    0.014786650219445793`}}]}, {
                   Thickness[0.005], 
                   LineBox[{
                    
                    Offset[{1.5, 0}, {-13.123113658795033`, 
                    0.1426990738799916}], 
                    
                    Offset[{-1.5, 0}, {-13.123113658795033`, 
                    0.1426990738799916}]}]}, {
                   Thickness[0.005], 
                   LineBox[{
                    
                    Offset[{1.5, 0}, {-13.123113658795033`, 
                    0.014786650219445793`}], 
                    
                    Offset[{-1.5, 0}, {-13.123113658795033`, 
                    0.014786650219445793`}]}]}}}, {
                 InsetBox[
                  GraphicsBox[{
                    Directive[
                    PointSize[0.011000000000000001`], 
                    AbsoluteThickness[1.6], 
                    RGBColor[0.560181, 0.691569, 0.194885], 
                    AbsolutePointSize[6]], 
                    EdgeForm[{
                    Thickness[Tiny], 
                    GrayLevel[1]}], 
                    DiskBox[{0, 0}, 0.1]}], 59, Automatic, 
                  Scaled[{0.03, 0.03}]], {{
                   Thickness[0.005], 
                   
                   LineBox[{{-12.431719327062503`, 
                    0.176138882907514}, {-12.431719327062503`, 
                    0.035273250534588005`}}]}, {
                   Thickness[0.005], 
                   LineBox[{
                    
                    Offset[{1.5, 0}, {-12.431719327062503`, 
                    0.176138882907514}], 
                    
                    Offset[{-1.5, 0}, {-12.431719327062503`, 
                    0.176138882907514}]}]}, {
                   Thickness[0.005], 
                   LineBox[{
                    
                    Offset[{1.5, 0}, {-12.431719327062503`, 
                    0.035273250534588005`}], 
                    
                    Offset[{-1.5, 0}, {-12.431719327062503`, 
                    0.035273250534588005`}]}]}}}, {
                 InsetBox[
                  GraphicsBox[{
                    Directive[
                    PointSize[0.011000000000000001`], 
                    AbsoluteThickness[1.6], 
                    RGBColor[0.560181, 0.691569, 0.194885], 
                    AbsolutePointSize[6]], 
                    EdgeForm[{
                    Thickness[Tiny], 
                    GrayLevel[1]}], 
                    DiskBox[{0, 0}, 0.1]}], 60, Automatic, 
                  Scaled[{0.03, 0.03}]], {{
                   Thickness[0.005], 
                   
                   LineBox[{{-11.800607537422009`, 
                    0.2600213920001933}, {-11.800607537422009`, 
                    0.15773654024831468`}}]}, {
                   Thickness[0.005], 
                   LineBox[{
                    
                    Offset[{1.5, 0}, {-11.800607537422009`, 
                    0.2600213920001933}], 
                    
                    Offset[{-1.5, 0}, {-11.800607537422009`, 
                    0.2600213920001933}]}]}, {
                   Thickness[0.005], 
                   LineBox[{
                    
                    Offset[{1.5, 0}, {-11.800607537422009`, 
                    0.15773654024831468`}], 
                    
                    Offset[{-1.5, 0}, {-11.800607537422009`, 
                    0.15773654024831468`}]}]}}}, {
                 InsetBox[
                  GraphicsBox[{
                    Directive[
                    PointSize[0.011000000000000001`], 
                    AbsoluteThickness[1.6], 
                    RGBColor[0.560181, 0.691569, 0.194885], 
                    AbsolutePointSize[6]], 
                    EdgeForm[{
                    Thickness[Tiny], 
                    GrayLevel[1]}], 
                    DiskBox[{0, 0}, 0.1]}], 61, Automatic, 
                  Scaled[{0.03, 0.03}]], {{
                   Thickness[0.005], 
                   
                   LineBox[{{-11.331104033217956`, 
                    0.382747110594932}, {-11.331104033217956`, 
                    0.304471128209756}}]}, {
                   Thickness[0.005], 
                   LineBox[{
                    
                    Offset[{1.5, 0}, {-11.331104033217956`, 
                    0.382747110594932}], 
                    
                    Offset[{-1.5, 0}, {-11.331104033217956`, 
                    0.382747110594932}]}]}, {
                   Thickness[0.005], 
                   LineBox[{
                    
                    Offset[{1.5, 0}, {-11.331104033217956`, 
                    0.304471128209756}], 
                    
                    Offset[{-1.5, 0}, {-11.331104033217956`, 
                    0.304471128209756}]}]}}}, {
                 InsetBox[
                  GraphicsBox[{
                    Directive[
                    PointSize[0.011000000000000001`], 
                    AbsoluteThickness[1.6], 
                    RGBColor[0.560181, 0.691569, 0.194885], 
                    AbsolutePointSize[6]], 
                    EdgeForm[{
                    Thickness[Tiny], 
                    GrayLevel[1]}], 
                    DiskBox[{0, 0}, 0.1]}], 62, Automatic, 
                  Scaled[{0.03, 0.03}]], {{
                   Thickness[0.005], 
                   
                   LineBox[{{-10.92586128321844, 
                    0.4824262167189893}, {-10.92586128321844, 
                    0.4698729546347527}}]}, {
                   Thickness[0.005], 
                   LineBox[{
                    
                    Offset[{1.5, 0}, {-10.92586128321844, 
                    0.4824262167189893}], 
                    
                    Offset[{-1.5, 0}, {-10.92586128321844, 
                    0.4824262167189893}]}]}, {
                   Thickness[0.005], 
                   LineBox[{
                    
                    Offset[{1.5, 0}, {-10.92586128321844, 
                    0.4698729546347527}], 
                    
                    Offset[{-1.5, 0}, {-10.92586128321844, 
                    0.4698729546347527}]}]}}}, {
                 InsetBox[
                  GraphicsBox[{
                    Directive[
                    PointSize[0.011000000000000001`], 
                    AbsoluteThickness[1.6], 
                    RGBColor[0.560181, 0.691569, 0.194885], 
                    AbsolutePointSize[6]], 
                    EdgeForm[{
                    Thickness[Tiny], 
                    GrayLevel[1]}], 
                    DiskBox[{0, 0}, 0.1]}], 63, Automatic, 
                  Scaled[{0.03, 0.03}]], {{
                   Thickness[0.005], 
                   
                   LineBox[{{-10.449387829585609`, 
                    0.5991294334786986}, {-10.449387829585609`, 
                    0.5680166744599894}}]}, {
                   Thickness[0.005], 
                   LineBox[{
                    
                    Offset[{1.5, 0}, {-10.449387829585609`, 
                    0.5991294334786986}], 
                    
                    Offset[{-1.5, 0}, {-10.449387829585609`, 
                    0.5991294334786986}]}]}, {
                   Thickness[0.005], 
                   LineBox[{
                    
                    Offset[{1.5, 0}, {-10.449387829585609`, 
                    0.5680166744599894}], 
                    
                    Offset[{-1.5, 0}, {-10.449387829585609`, 
                    0.5680166744599894}]}]}}}, {
                 InsetBox[
                  GraphicsBox[{
                    Directive[
                    PointSize[0.011000000000000001`], 
                    AbsoluteThickness[1.6], 
                    RGBColor[0.560181, 0.691569, 0.194885], 
                    AbsolutePointSize[6]], 
                    EdgeForm[{
                    Thickness[Tiny], 
                    GrayLevel[1]}], 
                    DiskBox[{0, 0}, 0.1]}], 64, Automatic, 
                  Scaled[{0.03, 0.03}]], {{
                   Thickness[0.005], 
                   
                   LineBox[{{-10.056126042964983`, 
                    0.663851804949003}, {-10.056126042964983`, 
                    0.623083062596401}}]}, {
                   Thickness[0.005], 
                   LineBox[{
                    
                    Offset[{1.5, 0}, {-10.056126042964983`, 
                    0.663851804949003}], 
                    
                    Offset[{-1.5, 0}, {-10.056126042964983`, 
                    0.663851804949003}]}]}, {
                   Thickness[0.005], 
                   LineBox[{
                    
                    Offset[{1.5, 0}, {-10.056126042964983`, 
                    0.623083062596401}], 
                    
                    Offset[{-1.5, 0}, {-10.056126042964983`, 
                    0.623083062596401}]}]}}}, {
                 InsetBox[
                  GraphicsBox[{
                    Directive[
                    PointSize[0.011000000000000001`], 
                    AbsoluteThickness[1.6], 
                    RGBColor[0.560181, 0.691569, 0.194885], 
                    AbsolutePointSize[6]], 
                    EdgeForm[{
                    Thickness[Tiny], 
                    GrayLevel[1]}], 
                    DiskBox[{0, 0}, 0.1]}], 65, Automatic, 
                  Scaled[{0.03, 0.03}]], {{
                   Thickness[0.005], 
                   
                   LineBox[{{-9.567301071024731, 
                    0.8194429939170246}, {-9.567301071024731, 
                    0.6903247275204415}}]}, {
                   Thickness[0.005], 
                   LineBox[{
                    
                    Offset[{1.5, 0}, {-9.567301071024731, 
                    0.8194429939170246}], 
                    
                    Offset[{-1.5, 0}, {-9.567301071024731, 
                    0.8194429939170246}]}]}, {
                   Thickness[0.005], 
                   LineBox[{
                    
                    Offset[{1.5, 0}, {-9.567301071024731, 
                    0.6903247275204415}], 
                    Offset[{-1.5, 0}, {-9.567301071024731, 
                    0.6903247275204415}]}]}}}, {
                 InsetBox[
                  GraphicsBox[{
                    Directive[
                    PointSize[0.011000000000000001`], 
                    AbsoluteThickness[1.6], 
                    RGBColor[0.560181, 0.691569, 0.194885], 
                    AbsolutePointSize[6]], 
                    EdgeForm[{
                    Thickness[Tiny], 
                    GrayLevel[1]}], 
                    DiskBox[{0, 0}, 0.1]}], 66, Automatic, 
                  Scaled[{0.03, 0.03}]], {{
                   Thickness[0.005], 
                   
                   LineBox[{{-9.115484840963504, 
                    0.859744252054983}, {-9.115484840963504, 
                    0.755643666024961}}]}, {
                   Thickness[0.005], 
                   LineBox[{
                    Offset[{1.5, 0}, {-9.115484840963504, 0.859744252054983}], 
                    
                    Offset[{-1.5, 0}, {-9.115484840963504, 
                    0.859744252054983}]}]}, {
                   Thickness[0.005], 
                   LineBox[{
                    Offset[{1.5, 0}, {-9.115484840963504, 0.755643666024961}], 
                    
                    Offset[{-1.5, 0}, {-9.115484840963504, 
                    0.755643666024961}]}]}}}, {
                 InsetBox[
                  GraphicsBox[{
                    Directive[
                    PointSize[0.011000000000000001`], 
                    AbsoluteThickness[1.6], 
                    RGBColor[0.560181, 0.691569, 0.194885], 
                    AbsolutePointSize[6]], 
                    EdgeForm[{
                    Thickness[Tiny], 
                    GrayLevel[1]}], 
                    DiskBox[{0, 0}, 0.1]}], 67, Automatic, 
                  Scaled[{0.03, 0.03}]], {{
                   Thickness[0.005], 
                   
                   LineBox[{{-8.517943472806941, 
                    0.8935481516457365}, {-8.517943472806941, 
                    0.7843531836339855}}]}, {
                   Thickness[0.005], 
                   LineBox[{
                    
                    Offset[{1.5, 0}, {-8.517943472806941, 
                    0.8935481516457365}], 
                    
                    Offset[{-1.5, 0}, {-8.517943472806941, 
                    0.8935481516457365}]}]}, {
                   Thickness[0.005], 
                   LineBox[{
                    
                    Offset[{1.5, 0}, {-8.517943472806941, 
                    0.7843531836339855}], 
                    
                    Offset[{-1.5, 0}, {-8.517943472806941, 
                    0.7843531836339855}]}]}}}, {
                 InsetBox[
                  GraphicsBox[{
                    Directive[
                    PointSize[0.011000000000000001`], 
                    AbsoluteThickness[1.6], 
                    RGBColor[0.560181, 0.691569, 0.194885], 
                    AbsolutePointSize[6]], 
                    EdgeForm[{
                    Thickness[Tiny], 
                    GrayLevel[1]}], 
                    DiskBox[{0, 0}, 0.1]}], 68, Automatic, 
                  Scaled[{0.03, 0.03}]], {{
                   Thickness[0.005], 
                   
                   LineBox[{{-7.8247962922469965`, 
                    1.014326833082758}, {-7.8247962922469965`, 
                    0.860216982124834}}]}, {
                   Thickness[0.005], 
                   LineBox[{
                    
                    Offset[{1.5, 0}, {-7.8247962922469965`, 
                    1.014326833082758}], 
                    
                    Offset[{-1.5, 0}, {-7.8247962922469965`, 
                    1.014326833082758}]}]}, {
                   Thickness[0.005], 
                   LineBox[{
                    
                    Offset[{1.5, 0}, {-7.8247962922469965`, 
                    0.860216982124834}], 
                    
                    Offset[{-1.5, 0}, {-7.8247962922469965`, 
                    0.860216982124834}]}]}}}, {
                 InsetBox[
                  GraphicsBox[{
                    Directive[
                    PointSize[0.011000000000000001`], 
                    AbsoluteThickness[1.6], 
                    RGBColor[0.560181, 0.691569, 0.194885], 
                    AbsolutePointSize[6]], 
                    EdgeForm[{
                    Thickness[Tiny], 
                    GrayLevel[1]}], 
                    DiskBox[{0, 0}, 0.1]}], 69, Automatic, 
                  Scaled[{0.03, 0.03}]], {}}}, {
                Directive[
                 PointSize[0.011000000000000001`], 
                 AbsoluteThickness[1.6], 
                 RGBColor[0.880722, 0.611041, 0.142051], 
                 AbsolutePointSize[6]], {
                 InsetBox[
                  GraphicsBox[{
                    Directive[
                    PointSize[0.011000000000000001`], 
                    AbsoluteThickness[1.6], 
                    RGBColor[0.880722, 0.611041, 0.142051], 
                    AbsolutePointSize[6]], 
                    EdgeForm[{
                    Thickness[Tiny], 
                    GrayLevel[1]}], 
                    DiskBox[{0, 0}, 0.1]}], 70, Automatic, 
                  Scaled[{0.03, 0.03}]], {}}, {
                 InsetBox[
                  GraphicsBox[{
                    Directive[
                    PointSize[0.011000000000000001`], 
                    AbsoluteThickness[1.6], 
                    RGBColor[0.880722, 0.611041, 0.142051], 
                    AbsolutePointSize[6]], 
                    EdgeForm[{
                    Thickness[Tiny], 
                    GrayLevel[1]}], 
                    DiskBox[{0, 0}, 0.1]}], 71, Automatic, 
                  Scaled[{0.03, 0.03}]], {{
                   Thickness[0.005], 
                   
                   LineBox[{{-14.865332682462952`, 
                    0.00113560850017575}, {-14.865332682462952`, \
-0.0062733575128974105`}}]}, {
                   Thickness[0.005], 
                   LineBox[{
                    
                    Offset[{1.5, 0}, {-14.865332682462952`, 
                    0.00113560850017575}], 
                    
                    Offset[{-1.5, 0}, {-14.865332682462952`, 
                    0.00113560850017575}]}]}, {
                   Thickness[0.005], 
                   LineBox[{
                    
                    Offset[{
                    1.5, 0}, {-14.865332682462952`, -0.0062733575128974105`}], 
                    
                    Offset[{-1.5, 
                    0}, {-14.865332682462952`, \
-0.0062733575128974105`}]}]}}}, {
                 InsetBox[
                  GraphicsBox[{
                    Directive[
                    PointSize[0.011000000000000001`], 
                    AbsoluteThickness[1.6], 
                    RGBColor[0.880722, 0.611041, 0.142051], 
                    AbsolutePointSize[6]], 
                    EdgeForm[{
                    Thickness[Tiny], 
                    GrayLevel[1]}], 
                    DiskBox[{0, 0}, 0.1]}], 72, Automatic, 
                  Scaled[{0.03, 0.03}]], {{
                   Thickness[0.005], 
                   
                   LineBox[{{-14.103192630416055`, 
                    0.028560852069831298`}, {-14.103192630416055`, \
-0.004669973745213898}}]}, {
                   Thickness[0.005], 
                   LineBox[{
                    
                    Offset[{1.5, 0}, {-14.103192630416055`, 
                    0.028560852069831298`}], 
                    
                    Offset[{-1.5, 0}, {-14.103192630416055`, 
                    0.028560852069831298`}]}]}, {
                   Thickness[0.005], 
                   LineBox[{
                    
                    Offset[{
                    1.5, 0}, {-14.103192630416055`, -0.004669973745213898}], 
                    
                    Offset[{-1.5, 
                    0}, {-14.103192630416055`, -0.004669973745213898}]}]}}}, {
                
                 InsetBox[
                  GraphicsBox[{
                    Directive[
                    PointSize[0.011000000000000001`], 
                    AbsoluteThickness[1.6], 
                    RGBColor[0.880722, 0.611041, 0.142051], 
                    AbsolutePointSize[6]], 
                    EdgeForm[{
                    Thickness[Tiny], 
                    GrayLevel[1]}], 
                    DiskBox[{0, 0}, 0.1]}], 73, Automatic, 
                  Scaled[{0.03, 0.03}]], {{
                   Thickness[0.005], 
                   
                   LineBox[{{-13.464853686351105`, 
                    0.04878360008742455}, {-13.464853686351105`, 
                    0.031954943513375245`}}]}, {
                   Thickness[0.005], 
                   LineBox[{
                    
                    Offset[{1.5, 0}, {-13.464853686351105`, 
                    0.04878360008742455}], 
                    
                    Offset[{-1.5, 0}, {-13.464853686351105`, 
                    0.04878360008742455}]}]}, {
                   Thickness[0.005], 
                   LineBox[{
                    
                    Offset[{1.5, 0}, {-13.464853686351105`, 
                    0.031954943513375245`}], 
                    
                    Offset[{-1.5, 0}, {-13.464853686351105`, 
                    0.031954943513375245`}]}]}}}, {
                 InsetBox[
                  GraphicsBox[{
                    Directive[
                    PointSize[0.011000000000000001`], 
                    AbsoluteThickness[1.6], 
                    RGBColor[0.880722, 0.611041, 0.142051], 
                    AbsolutePointSize[6]], 
                    EdgeForm[{
                    Thickness[Tiny], 
                    GrayLevel[1]}], 
                    DiskBox[{0, 0}, 0.1]}], 74, Automatic, 
                  Scaled[{0.03, 0.03}]], {{
                   Thickness[0.005], 
                   
                   LineBox[{{-13.122363377404328`, 
                    0.10529116880573826`}, {-13.122363377404328`, 
                    0.09354695372798473}}]}, {
                   Thickness[0.005], 
                   LineBox[{
                    
                    Offset[{1.5, 0}, {-13.122363377404328`, 
                    0.10529116880573826`}], 
                    
                    Offset[{-1.5, 0}, {-13.122363377404328`, 
                    0.10529116880573826`}]}]}, {
                   Thickness[0.005], 
                   LineBox[{
                    
                    Offset[{1.5, 0}, {-13.122363377404328`, 
                    0.09354695372798473}], 
                    
                    Offset[{-1.5, 0}, {-13.122363377404328`, 
                    0.09354695372798473}]}]}}}, {
                 InsetBox[
                  GraphicsBox[{
                    Directive[
                    PointSize[0.011000000000000001`], 
                    AbsoluteThickness[1.6], 
                    RGBColor[0.880722, 0.611041, 0.142051], 
                    AbsolutePointSize[6]], 
                    EdgeForm[{
                    Thickness[Tiny], 
                    GrayLevel[1]}], 
                    DiskBox[{0, 0}, 0.1]}], 75, Automatic, 
                  Scaled[{0.03, 0.03}]], {{
                   Thickness[0.005], 
                   
                   LineBox[{{-12.716898269296165`, 
                    0.16429473839688438`}, {-12.716898269296165`, 
                    0.1623047339722076}}]}, {
                   Thickness[0.005], 
                   LineBox[{
                    
                    Offset[{1.5, 0}, {-12.716898269296165`, 
                    0.16429473839688438`}], 
                    
                    Offset[{-1.5, 0}, {-12.716898269296165`, 
                    0.16429473839688438`}]}]}, {
                   Thickness[0.005], 
                   LineBox[{
                    
                    Offset[{1.5, 0}, {-12.716898269296165`, 
                    0.1623047339722076}], 
                    
                    Offset[{-1.5, 0}, {-12.716898269296165`, 
                    0.1623047339722076}]}]}}}, {
                 InsetBox[
                  GraphicsBox[{
                    Directive[
                    PointSize[0.011000000000000001`], 
                    AbsoluteThickness[1.6], 
                    RGBColor[0.880722, 0.611041, 0.142051], 
                    AbsolutePointSize[6]], 
                    EdgeForm[{
                    Thickness[Tiny], 
                    GrayLevel[1]}], 
                    DiskBox[{0, 0}, 0.1]}], 76, Automatic, 
                  Scaled[{0.03, 0.03}]], {{
                   Thickness[0.005], 
                   
                   LineBox[{{-12.429216196844383`, 
                    0.2353167031874098}, {-12.429216196844383`, 
                    0.2116076327941662}}]}, {
                   Thickness[0.005], 
                   LineBox[{
                    
                    Offset[{1.5, 0}, {-12.429216196844383`, 
                    0.2353167031874098}], 
                    
                    Offset[{-1.5, 0}, {-12.429216196844383`, 
                    0.2353167031874098}]}]}, {
                   Thickness[0.005], 
                   LineBox[{
                    
                    Offset[{1.5, 0}, {-12.429216196844383`, 
                    0.2116076327941662}], 
                    
                    Offset[{-1.5, 0}, {-12.429216196844383`, 
                    0.2116076327941662}]}]}}}, {
                 InsetBox[
                  GraphicsBox[{
                    Directive[
                    PointSize[0.011000000000000001`], 
                    AbsoluteThickness[1.6], 
                    RGBColor[0.880722, 0.611041, 0.142051], 
                    AbsolutePointSize[6]], 
                    EdgeForm[{
                    Thickness[Tiny], 
                    GrayLevel[1]}], 
                    DiskBox[{0, 0}, 0.1]}], 77, Automatic, 
                  Scaled[{0.03, 0.03}]], {{
                   Thickness[0.005], 
                   
                   LineBox[{{-12.206072645530174`, 
                    0.2997188694562904}, {-12.206072645530174`, 
                    0.2640156120157376}}]}, {
                   Thickness[0.005], 
                   LineBox[{
                    
                    Offset[{1.5, 0}, {-12.206072645530174`, 
                    0.2997188694562904}], 
                    
                    Offset[{-1.5, 0}, {-12.206072645530174`, 
                    0.2997188694562904}]}]}, {
                   Thickness[0.005], 
                   LineBox[{
                    
                    Offset[{1.5, 0}, {-12.206072645530174`, 
                    0.2640156120157376}], 
                    
                    Offset[{-1.5, 0}, {-12.206072645530174`, 
                    0.2640156120157376}]}]}}}, {
                 InsetBox[
                  GraphicsBox[{
                    Directive[
                    PointSize[0.011000000000000001`], 
                    AbsoluteThickness[1.6], 
                    RGBColor[0.880722, 0.611041, 0.142051], 
                    AbsolutePointSize[6]], 
                    EdgeForm[{
                    Thickness[Tiny], 
                    GrayLevel[1]}], 
                    DiskBox[{0, 0}, 0.1]}], 78, Automatic, 
                  Scaled[{0.03, 0.03}]], {{
                   Thickness[0.005], 
                   
                   LineBox[{{-11.959212567598648`, 
                    0.3738852101953557}, {-11.959212567598648`, 
                    0.3501162301007523}}]}, {
                   Thickness[0.005], 
                   LineBox[{
                    
                    Offset[{1.5, 0}, {-11.959212567598648`, 
                    0.3738852101953557}], 
                    
                    Offset[{-1.5, 0}, {-11.959212567598648`, 
                    0.3738852101953557}]}]}, {
                   Thickness[0.005], 
                   LineBox[{
                    
                    Offset[{1.5, 0}, {-11.959212567598648`, 
                    0.3501162301007523}], 
                    
                    Offset[{-1.5, 0}, {-11.959212567598648`, 
                    0.3501162301007523}]}]}}}, {
                 InsetBox[
                  GraphicsBox[{
                    Directive[
                    PointSize[0.011000000000000001`], 
                    AbsoluteThickness[1.6], 
                    RGBColor[0.880722, 0.611041, 0.142051], 
                    AbsolutePointSize[6]], 
                    EdgeForm[{
                    Thickness[Tiny], 
                    GrayLevel[1]}], 
                    DiskBox[{0, 0}, 0.1]}], 79, Automatic, 
                  Scaled[{0.03, 0.03}]], {}}, {
                 InsetBox[
                  GraphicsBox[{
                    Directive[
                    PointSize[0.011000000000000001`], 
                    AbsoluteThickness[1.6], 
                    RGBColor[0.880722, 0.611041, 0.142051], 
                    AbsolutePointSize[6]], 
                    EdgeForm[{
                    Thickness[Tiny], 
                    GrayLevel[1]}], 
                    DiskBox[{0, 0}, 0.1]}], 80, Automatic, 
                  Scaled[{0.03, 0.03}]], {{
                   Thickness[0.005], 
                   
                   LineBox[{{-11.289781913656018`, 
                    0.5294244967224058}, {-11.289781913656018`, 
                    0.5107664696272902}}]}, {
                   Thickness[0.005], 
                   LineBox[{
                    
                    Offset[{1.5, 0}, {-11.289781913656018`, 
                    0.5294244967224058}], 
                    
                    Offset[{-1.5, 0}, {-11.289781913656018`, 
                    0.5294244967224058}]}]}, {
                   Thickness[0.005], 
                   LineBox[{
                    
                    Offset[{1.5, 0}, {-11.289781913656018`, 
                    0.5107664696272902}], 
                    
                    Offset[{-1.5, 0}, {-11.289781913656018`, 
                    0.5107664696272902}]}]}}}, {
                 InsetBox[
                  GraphicsBox[{
                    Directive[
                    PointSize[0.011000000000000001`], 
                    AbsoluteThickness[1.6], 
                    RGBColor[0.880722, 0.611041, 0.142051], 
                    AbsolutePointSize[6]], 
                    EdgeForm[{
                    Thickness[Tiny], 
                    GrayLevel[1]}], 
                    DiskBox[{0, 0}, 0.1]}], 81, Automatic, 
                  Scaled[{0.03, 0.03}]], {{
                   Thickness[0.005], 
                   
                   LineBox[{{-10.953309677034806`, 
                    0.6564972492381895}, {-10.953309677034806`, 
                    0.6429164061399084}}]}, {
                   Thickness[0.005], 
                   LineBox[{
                    
                    Offset[{1.5, 0}, {-10.953309677034806`, 
                    0.6564972492381895}], 
                    
                    Offset[{-1.5, 0}, {-10.953309677034806`, 
                    0.6564972492381895}]}]}, {
                   Thickness[0.005], 
                   LineBox[{
                    
                    Offset[{1.5, 0}, {-10.953309677034806`, 
                    0.6429164061399084}], 
                    
                    Offset[{-1.5, 0}, {-10.953309677034806`, 
                    0.6429164061399084}]}]}}}, {
                 InsetBox[
                  GraphicsBox[{
                    Directive[
                    PointSize[0.011000000000000001`], 
                    AbsoluteThickness[1.6], 
                    RGBColor[0.880722, 0.611041, 0.142051], 
                    AbsolutePointSize[6]], 
                    EdgeForm[{
                    Thickness[Tiny], 
                    GrayLevel[1]}], 
                    DiskBox[{0, 0}, 0.1]}], 82, Automatic, 
                  Scaled[{0.03, 0.03}]], {{
                   Thickness[0.005], 
                   
                   LineBox[{{-10.7019952487539, 
                    0.743259860205791}, {-10.7019952487539, 
                    0.7112385411389509}}]}, {
                   Thickness[0.005], 
                   LineBox[{
                    Offset[{1.5, 0}, {-10.7019952487539, 0.743259860205791}], 
                    
                    
                    Offset[{-1.5, 0}, {-10.7019952487539, 
                    0.743259860205791}]}]}, {
                   Thickness[0.005], 
                   LineBox[{
                    Offset[{1.5, 0}, {-10.7019952487539, 0.7112385411389509}], 
                    
                    Offset[{-1.5, 0}, {-10.7019952487539, 
                    0.7112385411389509}]}]}}}, {
                 InsetBox[
                  GraphicsBox[{
                    Directive[
                    PointSize[0.011000000000000001`], 
                    AbsoluteThickness[1.6], 
                    RGBColor[0.880722, 0.611041, 0.142051], 
                    AbsolutePointSize[6]], 
                    EdgeForm[{
                    Thickness[Tiny], 
                    GrayLevel[1]}], 
                    DiskBox[{0, 0}, 0.1]}], 83, Automatic, 
                  Scaled[{0.03, 0.03}]], {{
                   Thickness[0.005], 
                   
                   LineBox[{{-10.191169624987909`, 
                    0.8493312093321251}, {-10.191169624987909`, 
                    0.841742205081837}}]}, {
                   Thickness[0.005], 
                   LineBox[{
                    
                    Offset[{1.5, 0}, {-10.191169624987909`, 
                    0.8493312093321251}], 
                    Offset[{-1.5, 0}, {-10.191169624987909`, 
                    0.8493312093321251}]}]}, {
                   Thickness[0.005], 
                   LineBox[{
                    
                    Offset[{1.5, 0}, {-10.191169624987909`, 
                    0.841742205081837}], 
                    
                    Offset[{-1.5, 0}, {-10.191169624987909`, 
                    0.841742205081837}]}]}}}, {
                 InsetBox[
                  GraphicsBox[{
                    Directive[
                    PointSize[0.011000000000000001`], 
                    AbsoluteThickness[1.6], 
                    RGBColor[0.880722, 0.611041, 0.142051], 
                    AbsolutePointSize[6]], 
                    EdgeForm[{
                    Thickness[Tiny], 
                    GrayLevel[1]}], 
                    DiskBox[{0, 0}, 0.1]}], 84, Automatic, 
                  Scaled[{0.03, 0.03}]], {{
                   Thickness[0.005], 
                   
                   LineBox[{{-9.498022444427964, 
                    0.9550603437957181}, {-9.498022444427964, 
                    0.9230629934620358}}]}, {
                   Thickness[0.005], 
                   LineBox[{
                    
                    Offset[{1.5, 0}, {-9.498022444427964, 
                    0.9550603437957181}], 
                    
                    Offset[{-1.5, 0}, {-9.498022444427964, 
                    0.9550603437957181}]}]}, {
                   Thickness[0.005], 
                   LineBox[{
                    
                    Offset[{1.5, 0}, {-9.498022444427964, 
                    0.9230629934620358}], 
                    
                    Offset[{-1.5, 0}, {-9.498022444427964, 
                    0.9230629934620358}]}]}}}, {
                 InsetBox[
                  GraphicsBox[{
                    Directive[
                    PointSize[0.011000000000000001`], 
                    AbsoluteThickness[1.6], 
                    RGBColor[0.880722, 0.611041, 0.142051], 
                    AbsolutePointSize[6]], 
                    EdgeForm[{
                    Thickness[Tiny], 
                    GrayLevel[1]}], 
                    DiskBox[{0, 0}, 0.1]}], 85, Automatic, 
                  Scaled[{0.03, 0.03}]], {{
                   Thickness[0.005], 
                   
                   LineBox[{{-9.210340371976182, 
                    0.981931252146024}, {-9.210340371976182, 
                    0.950607464416922}}]}, {
                   Thickness[0.005], 
                   LineBox[{
                    Offset[{1.5, 0}, {-9.210340371976182, 0.981931252146024}], 
                    
                    Offset[{-1.5, 0}, {-9.210340371976182, 
                    0.981931252146024}]}]}, {
                   Thickness[0.005], 
                   LineBox[{
                    Offset[{1.5, 0}, {-9.210340371976182, 0.950607464416922}], 
                    
                    Offset[{-1.5, 0}, {-9.210340371976182, 
                    0.950607464416922}]}]}}}, {
                 InsetBox[
                  GraphicsBox[{
                    Directive[
                    PointSize[0.011000000000000001`], 
                    AbsoluteThickness[1.6], 
                    RGBColor[0.880722, 0.611041, 0.142051], 
                    AbsolutePointSize[6]], 
                    EdgeForm[{
                    Thickness[Tiny], 
                    GrayLevel[1]}], 
                    DiskBox[{0, 0}, 0.1]}], 86, Automatic, 
                  Scaled[{0.03, 0.03}]], {{
                   Thickness[0.005], 
                   
                   LineBox[{{-8.804875263868018, 
                    0.9916943903069848}, {-8.804875263868018, 
                    0.9617815197763633}}]}, {
                   Thickness[0.005], 
                   LineBox[{
                    
                    Offset[{1.5, 0}, {-8.804875263868018, 
                    0.9916943903069848}], 
                    
                    Offset[{-1.5, 0}, {-8.804875263868018, 
                    0.9916943903069848}]}]}, {
                   Thickness[0.005], 
                   LineBox[{
                    
                    Offset[{1.5, 0}, {-8.804875263868018, 
                    0.9617815197763633}], 
                    
                    Offset[{-1.5, 0}, {-8.804875263868018, 
                    0.9617815197763633}]}]}}}, {
                 InsetBox[
                  GraphicsBox[{
                    Directive[
                    PointSize[0.011000000000000001`], 
                    AbsoluteThickness[1.6], 
                    RGBColor[0.880722, 0.611041, 0.142051], 
                    AbsolutePointSize[6]], 
                    EdgeForm[{
                    Thickness[Tiny], 
                    GrayLevel[1]}], 
                    DiskBox[{0, 0}, 0.1]}], 87, Automatic, 
                  Scaled[{0.03, 0.03}]], {{
                   Thickness[0.005], 
                   
                   LineBox[{{-8.517193191416238, 
                    1.0228986316968267`}, {-8.517193191416238, 
                    0.9771013683031732}}]}, {
                   Thickness[0.005], 
                   LineBox[{
                    
                    Offset[{1.5, 0}, {-8.517193191416238, 
                    1.0228986316968267`}], 
                    
                    Offset[{-1.5, 0}, {-8.517193191416238, 
                    1.0228986316968267`}]}]}, {
                   Thickness[0.005], 
                   LineBox[{
                    
                    Offset[{1.5, 0}, {-8.517193191416238, 
                    0.9771013683031732}], 
                    
                    Offset[{-1.5, 0}, {-8.517193191416238, 
                    0.9771013683031732}]}]}}}}, {
                Directive[
                 PointSize[0.011000000000000001`], 
                 AbsoluteThickness[1.6], 
                 RGBColor[0.772079, 0.431554, 0.102387], 
                 AbsolutePointSize[6]], {
                 InsetBox[
                  GraphicsBox[{
                    Directive[
                    PointSize[0.011000000000000001`], 
                    AbsoluteThickness[1.6], 
                    RGBColor[0.772079, 0.431554, 0.102387], 
                    AbsolutePointSize[6]], 
                    EdgeForm[{
                    Thickness[Tiny], 
                    GrayLevel[1]}], 
                    DiskBox[{0, 0}, 0.1]}], 88, Automatic, 
                  Scaled[{0.03, 0.03}]], {}}, {
                 InsetBox[
                  GraphicsBox[{
                    Directive[
                    PointSize[0.011000000000000001`], 
                    AbsoluteThickness[1.6], 
                    RGBColor[0.772079, 0.431554, 0.102387], 
                    AbsolutePointSize[6]], 
                    EdgeForm[{
                    Thickness[Tiny], 
                    GrayLevel[1]}], 
                    DiskBox[{0, 0}, 0.1]}], 89, Automatic, 
                  Scaled[{0.03, 0.03}]], {{
                   Thickness[0.005], 
                   
                   LineBox[{{-14.508948056424357`, 
                    0.008886782168695519}, {-14.508948056424357`, \
-0.0018946072841285596`}}]}, {
                   Thickness[0.005], 
                   LineBox[{
                    
                    Offset[{1.5, 0}, {-14.508948056424357`, 
                    0.008886782168695519}], 
                    
                    Offset[{-1.5, 0}, {-14.508948056424357`, 
                    0.008886782168695519}]}]}, {
                   Thickness[0.005], 
                   LineBox[{
                    
                    Offset[{
                    1.5, 0}, {-14.508948056424357`, -0.0018946072841285596`}], 
                    
                    Offset[{-1.5, 
                    0}, {-14.508948056424357`, \
-0.0018946072841285596`}]}]}}}, {
                 InsetBox[
                  GraphicsBox[{
                    Directive[
                    PointSize[0.011000000000000001`], 
                    AbsoluteThickness[1.6], 
                    RGBColor[0.772079, 0.431554, 0.102387], 
                    AbsolutePointSize[6]], 
                    EdgeForm[{
                    Thickness[Tiny], 
                    GrayLevel[1]}], 
                    DiskBox[{0, 0}, 0.1]}], 90, Automatic, 
                  Scaled[{0.03, 0.03}]], {{
                   Thickness[0.005], 
                   
                   LineBox[{{-13.815510557964274`, 
                    0.020508666561209338`}, {-13.815510557964274`, 
                    0.01044141795532986}}]}, {
                   Thickness[0.005], 
                   LineBox[{
                    Offset[{1.5, 0}, {-13.815510557964274`, 
                    0.020508666561209338`}], 
                    
                    Offset[{-1.5, 0}, {-13.815510557964274`, 
                    0.020508666561209338`}]}]}, {
                   Thickness[0.005], 
                   LineBox[{
                    
                    Offset[{1.5, 0}, {-13.815510557964274`, 
                    0.01044141795532986}], 
                    
                    Offset[{-1.5, 0}, {-13.815510557964274`, 
                    0.01044141795532986}]}]}}}, {
                 InsetBox[
                  GraphicsBox[{
                    Directive[
                    PointSize[0.011000000000000001`], 
                    AbsoluteThickness[1.6], 
                    RGBColor[0.772079, 0.431554, 0.102387], 
                    AbsolutePointSize[6]], 
                    EdgeForm[{
                    Thickness[Tiny], 
                    GrayLevel[1]}], 
                    DiskBox[{0, 0}, 0.1]}], 91, Automatic, 
                  Scaled[{0.03, 0.03}]], {{
                   Thickness[0.005], 
                   
                   LineBox[{{-12.89985853558593, 
                    0.054627396195950195`}, {-12.89985853558593, 
                    0.0296571191611536}}]}, {
                   Thickness[0.005], 
                   LineBox[{
                    
                    Offset[{1.5, 0}, {-12.89985853558593, 
                    0.054627396195950195`}], 
                    
                    Offset[{-1.5, 0}, {-12.89985853558593, 
                    0.054627396195950195`}]}]}, {
                   Thickness[0.005], 
                   LineBox[{
                    
                    Offset[{1.5, 0}, {-12.89985853558593, 
                    0.0296571191611536}], 
                    
                    Offset[{-1.5, 0}, {-12.89985853558593, 
                    0.0296571191611536}]}]}}}, {
                 InsetBox[
                  GraphicsBox[{
                    Directive[
                    PointSize[0.011000000000000001`], 
                    AbsoluteThickness[1.6], 
                    RGBColor[0.772079, 0.431554, 0.102387], 
                    AbsolutePointSize[6]], 
                    EdgeForm[{
                    Thickness[Tiny], 
                    GrayLevel[1]}], 
                    DiskBox[{0, 0}, 0.1]}], 92, Automatic, 
                  Scaled[{0.03, 0.03}]], {{
                   Thickness[0.005], 
                   
                   LineBox[{{-12.562747589468906`, 
                    0.0193551125905853}, {-12.562747589468906`, 
                    0.010406666683093101`}}]}, {
                   Thickness[0.005], 
                   LineBox[{
                    
                    Offset[{1.5, 0}, {-12.562747589468906`, 
                    0.0193551125905853}], 
                    
                    Offset[{-1.5, 0}, {-12.562747589468906`, 
                    0.0193551125905853}]}]}, {
                   Thickness[0.005], 
                   LineBox[{
                    
                    Offset[{1.5, 0}, {-12.562747589468906`, 
                    0.010406666683093101`}], 
                    
                    Offset[{-1.5, 0}, {-12.562747589468906`, 
                    0.010406666683093101`}]}]}}}, {
                 InsetBox[
                  GraphicsBox[{
                    Directive[
                    PointSize[0.011000000000000001`], 
                    AbsoluteThickness[1.6], 
                    RGBColor[0.772079, 0.431554, 0.102387], 
                    AbsolutePointSize[6]], 
                    EdgeForm[{
                    Thickness[Tiny], 
                    GrayLevel[1]}], 
                    DiskBox[{0, 0}, 0.1]}], 93, Automatic, 
                  Scaled[{0.03, 0.03}]], {{
                   Thickness[0.005], 
                   
                   LineBox[{{-11.736069016284437`, 
                    0.05769901808419279}, {-11.736069016284437`, 
                    0.04053887161802581}}]}, {
                   Thickness[0.005], 
                   LineBox[{
                    
                    Offset[{1.5, 0}, {-11.736069016284437`, 
                    0.05769901808419279}], 
                    
                    Offset[{-1.5, 0}, {-11.736069016284437`, 
                    0.05769901808419279}]}]}, {
                   Thickness[0.005], 
                   LineBox[{
                    
                    Offset[{1.5, 0}, {-11.736069016284437`, 
                    0.04053887161802581}], 
                    Offset[{-1.5, 0}, {-11.736069016284437`, 
                    0.04053887161802581}]}]}}}, {
                 InsetBox[
                  GraphicsBox[{
                    Directive[
                    PointSize[0.011000000000000001`], 
                    AbsoluteThickness[1.6], 
                    RGBColor[0.772079, 0.431554, 0.102387], 
                    AbsolutePointSize[6]], 
                    EdgeForm[{
                    Thickness[Tiny], 
                    GrayLevel[1]}], 
                    DiskBox[{0, 0}, 0.1]}], 94, Automatic, 
                  Scaled[{0.03, 0.03}]], {{
                   Thickness[0.005], 
                   
                   LineBox[{{-11.330603908176274`, 
                    0.07405740712788669}, {-11.330603908176274`, 
                    0.061404521268535295`}}]}, {
                   Thickness[0.005], 
                   LineBox[{
                    
                    Offset[{1.5, 0}, {-11.330603908176274`, 
                    0.07405740712788669}], 
                    
                    Offset[{-1.5, 0}, {-11.330603908176274`, 
                    0.07405740712788669}]}]}, {
                   Thickness[0.005], 
                   LineBox[{
                    
                    Offset[{1.5, 0}, {-11.330603908176274`, 
                    0.061404521268535295`}], 
                    
                    Offset[{-1.5, 0}, {-11.330603908176274`, 
                    0.061404521268535295`}]}]}}}, {
                 InsetBox[
                  GraphicsBox[{
                    Directive[
                    PointSize[0.011000000000000001`], 
                    AbsoluteThickness[1.6], 
                    RGBColor[0.772079, 0.431554, 0.102387], 
                    AbsolutePointSize[6]], 
                    EdgeForm[{
                    Thickness[Tiny], 
                    GrayLevel[1]}], 
                    DiskBox[{0, 0}, 0.1]}], 95, Automatic, 
                  Scaled[{0.03, 0.03}]], {{
                   Thickness[0.005], 
                   
                   LineBox[{{-11.075149118417626`, 
                    0.09095383361026645}, {-11.075149118417626`, 
                    0.07369978949260335}}]}, {
                   Thickness[0.005], 
                   LineBox[{
                    
                    Offset[{1.5, 0}, {-11.075149118417626`, 
                    0.09095383361026645}], 
                    
                    Offset[{-1.5, 0}, {-11.075149118417626`, 
                    0.09095383361026645}]}]}, {
                   Thickness[0.005], 
                   LineBox[{
                    
                    Offset[{1.5, 0}, {-11.075149118417626`, 
                    0.07369978949260335}], 
                    
                    Offset[{-1.5, 0}, {-11.075149118417626`, 
                    0.07369978949260335}]}]}}}, {
                 InsetBox[
                  GraphicsBox[{
                    Directive[
                    PointSize[0.011000000000000001`], 
                    AbsoluteThickness[1.6], 
                    RGBColor[0.772079, 0.431554, 0.102387], 
                    AbsolutePointSize[6]], 
                    EdgeForm[{
                    Thickness[Tiny], 
                    GrayLevel[1]}], 
                    DiskBox[{0, 0}, 0.1]}], 96, Automatic, 
                  Scaled[{0.03, 0.03}]], {{
                   Thickness[0.005], 
                   
                   LineBox[{{-10.680723206927732`, 
                    0.1188183177897996}, {-10.680723206927732`, 
                    0.1026504447425984}}]}, {
                   Thickness[0.005], 
                   LineBox[{
                    
                    Offset[{1.5, 0}, {-10.680723206927732`, 
                    0.1188183177897996}], 
                    
                    Offset[{-1.5, 0}, {-10.680723206927732`, 
                    0.1188183177897996}]}]}, {
                   Thickness[0.005], 
                   LineBox[{
                    
                    Offset[{1.5, 0}, {-10.680723206927732`, 
                    0.1026504447425984}], 
                    
                    Offset[{-1.5, 0}, {-10.680723206927732`, 
                    0.1026504447425984}]}]}}}, {
                 InsetBox[
                  GraphicsBox[{
                    Directive[
                    PointSize[0.011000000000000001`], 
                    AbsoluteThickness[1.6], 
                    RGBColor[0.772079, 0.431554, 0.102387], 
                    AbsolutePointSize[6]], 
                    EdgeForm[{
                    Thickness[Tiny], 
                    GrayLevel[1]}], 
                    DiskBox[{0, 0}, 0.1]}], 97, Automatic, 
                  Scaled[{0.03, 0.03}]], {{
                   Thickness[0.005], 
                   
                   LineBox[{{-10.41431317630212, 
                    0.14434653604691383`}, {-10.41431317630212, 
                    0.13817074019031417`}}]}, {
                   Thickness[0.005], 
                   LineBox[{
                    
                    Offset[{1.5, 0}, {-10.41431317630212, 
                    0.14434653604691383`}], 
                    
                    Offset[{-1.5, 0}, {-10.41431317630212, 
                    0.14434653604691383`}]}]}, {
                   Thickness[0.005], 
                   LineBox[{
                    
                    Offset[{1.5, 0}, {-10.41431317630212, 
                    0.13817074019031417`}], 
                    
                    Offset[{-1.5, 0}, {-10.41431317630212, 
                    0.13817074019031417`}]}]}}}, {
                 InsetBox[
                  GraphicsBox[{
                    Directive[
                    PointSize[0.011000000000000001`], 
                    AbsoluteThickness[1.6], 
                    RGBColor[0.772079, 0.431554, 0.102387], 
                    AbsolutePointSize[6]], 
                    EdgeForm[{
                    Thickness[Tiny], 
                    GrayLevel[1]}], 
                    DiskBox[{0, 0}, 0.1]}], 98, Automatic, 
                  Scaled[{0.03, 0.03}]], {{
                   Thickness[0.005], 
                   
                   LineBox[{{-10.077840939680906`, 
                    0.19271069400944152`}, {-10.077840939680906`, 
                    0.1708568200156465}}]}, {
                   Thickness[0.005], 
                   LineBox[{
                    
                    Offset[{1.5, 0}, {-10.077840939680906`, 
                    0.19271069400944152`}], 
                    
                    Offset[{-1.5, 0}, {-10.077840939680906`, 
                    0.19271069400944152`}]}]}, {
                   Thickness[0.005], 
                   LineBox[{
                    Offset[{1.5, 0}, {-10.077840939680906`, 
                    0.1708568200156465}], 
                    
                    Offset[{-1.5, 0}, {-10.077840939680906`, 
                    0.1708568200156465}]}]}}}, {
                 InsetBox[
                  GraphicsBox[{
                    Directive[
                    PointSize[0.011000000000000001`], 
                    AbsoluteThickness[1.6], 
                    RGBColor[0.772079, 0.431554, 0.102387], 
                    AbsolutePointSize[6]], 
                    EdgeForm[{
                    Thickness[Tiny], 
                    GrayLevel[1]}], 
                    DiskBox[{0, 0}, 0.1]}], 99, Automatic, 
                  Scaled[{0.03, 0.03}]], {{
                   Thickness[0.005], 
                   
                   LineBox[{{-9.7919377774364, 
                    0.24543385643611113`}, {-9.7919377774364, 
                    0.2187115747169229}}]}, {
                   Thickness[0.005], 
                   LineBox[{
                    
                    Offset[{1.5, 0}, {-9.7919377774364, 
                    0.24543385643611113`}], 
                    
                    Offset[{-1.5, 0}, {-9.7919377774364, 
                    0.24543385643611113`}]}]}, {
                   Thickness[0.005], 
                   LineBox[{
                    Offset[{1.5, 0}, {-9.7919377774364, 0.2187115747169229}], 
                    
                    
                    Offset[{-1.5, 0}, {-9.7919377774364, 
                    0.2187115747169229}]}]}}}, {
                 InsetBox[
                  GraphicsBox[{
                    Directive[
                    PointSize[0.011000000000000001`], 
                    AbsoluteThickness[1.6], 
                    RGBColor[0.772079, 0.431554, 0.102387], 
                    AbsolutePointSize[6]], 
                    EdgeForm[{
                    Thickness[Tiny], 
                    GrayLevel[1]}], 
                    DiskBox[{0, 0}, 0.1]}], 100, Automatic, 
                  Scaled[{0.03, 0.03}]], {{
                   Thickness[0.005], 
                   
                   LineBox[{{-9.555207242437968, 
                    0.2967169952708314}, {-9.555207242437968, 
                    0.2736866101388926}}]}, {
                   Thickness[0.005], 
                   LineBox[{
                    
                    Offset[{1.5, 0}, {-9.555207242437968, 
                    0.2967169952708314}], 
                    
                    Offset[{-1.5, 0}, {-9.555207242437968, 
                    0.2967169952708314}]}]}, {
                   Thickness[0.005], 
                   LineBox[{
                    
                    Offset[{1.5, 0}, {-9.555207242437968, 
                    0.2736866101388926}], 
                    
                    Offset[{-1.5, 0}, {-9.555207242437968, 
                    0.2736866101388926}]}]}}}, {
                 InsetBox[
                  GraphicsBox[{
                    Directive[
                    PointSize[0.011000000000000001`], 
                    AbsoluteThickness[1.6], 
                    RGBColor[0.772079, 0.431554, 0.102387], 
                    AbsolutePointSize[6]], 
                    EdgeForm[{
                    Thickness[Tiny], 
                    GrayLevel[1]}], 
                    DiskBox[{0, 0}, 0.1]}], 101, Automatic, 
                  Scaled[{0.03, 0.03}]], {{
                   Thickness[0.005], 
                   
                   LineBox[{{-9.210340371976182, 
                    0.34719252199700484`}, {-9.210340371976182, 
                    0.3334127068342511}}]}, {
                   Thickness[0.005], 
                   LineBox[{
                    
                    Offset[{1.5, 0}, {-9.210340371976182, 
                    0.34719252199700484`}], 
                    
                    Offset[{-1.5, 0}, {-9.210340371976182, 
                    0.34719252199700484`}]}]}, {
                   Thickness[0.005], 
                   LineBox[{
                    
                    Offset[{1.5, 0}, {-9.210340371976182, 
                    0.3334127068342511}], 
                    
                    Offset[{-1.5, 0}, {-9.210340371976182, 
                    0.3334127068342511}]}]}}}, {
                 InsetBox[
                  GraphicsBox[{
                    Directive[
                    PointSize[0.011000000000000001`], 
                    AbsoluteThickness[1.6], 
                    RGBColor[0.772079, 0.431554, 0.102387], 
                    AbsolutePointSize[6]], 
                    EdgeForm[{
                    Thickness[Tiny], 
                    GrayLevel[1]}], 
                    DiskBox[{0, 0}, 0.1]}], 102, Automatic, 
                  Scaled[{0.03, 0.03}]], {{
                   Thickness[0.005], 
                   
                   LineBox[{{-8.874291196632502, 
                    0.4050352960093176}, {-8.874291196632502, 
                    0.3739584726422724}}]}, {
                   Thickness[0.005], 
                   LineBox[{
                    
                    Offset[{1.5, 0}, {-8.874291196632502, 
                    0.4050352960093176}], 
                    
                    Offset[{-1.5, 0}, {-8.874291196632502, 
                    0.4050352960093176}]}]}, {
                   Thickness[0.005], 
                   LineBox[{
                    
                    Offset[{1.5, 0}, {-8.874291196632502, 
                    0.3739584726422724}], 
                    
                    Offset[{-1.5, 0}, {-8.874291196632502, 
                    0.3739584726422724}]}]}}}, {
                 InsetBox[
                  GraphicsBox[{
                    Directive[
                    PointSize[0.011000000000000001`], 
                    AbsoluteThickness[1.6], 
                    RGBColor[0.772079, 0.431554, 0.102387], 
                    AbsolutePointSize[6]], 
                    EdgeForm[{
                    Thickness[Tiny], 
                    GrayLevel[1]}], 
                    DiskBox[{0, 0}, 0.1]}], 103, Automatic, 
                  Scaled[{0.03, 0.03}]], {{
                   Thickness[0.005], 
                   
                   LineBox[{{-8.517193191416238, 
                    0.5446728561432668}, {-8.517193191416238, 
                    0.4974077753413773}}]}, {
                   Thickness[0.005], 
                   LineBox[{
                    
                    Offset[{1.5, 0}, {-8.517193191416238, 
                    0.5446728561432668}], 
                    
                    Offset[{-1.5, 0}, {-8.517193191416238, 
                    0.5446728561432668}]}]}, {
                   Thickness[0.005], 
                   LineBox[{
                    
                    Offset[{1.5, 0}, {-8.517193191416238, 
                    0.4974077753413773}], 
                    
                    Offset[{-1.5, 0}, {-8.517193191416238, 
                    0.4974077753413773}]}]}}}, {
                 InsetBox[
                  GraphicsBox[{
                    Directive[
                    PointSize[0.011000000000000001`], 
                    AbsoluteThickness[1.6], 
                    RGBColor[0.772079, 0.431554, 0.102387], 
                    AbsolutePointSize[6]], 
                    EdgeForm[{
                    Thickness[Tiny], 
                    GrayLevel[1]}], 
                    DiskBox[{0, 0}, 0.1]}], 104, Automatic, 
                  Scaled[{0.03, 0.03}]], {{
                   Thickness[0.005], 
                   
                   LineBox[{{-8.294758023580634, 
                    0.5717061765517142}, {-8.294758023580634, 
                    0.5319959408254817}}]}, {
                   Thickness[0.005], 
                   LineBox[{
                    
                    Offset[{1.5, 0}, {-8.294758023580634, 
                    0.5717061765517142}], 
                    
                    Offset[{-1.5, 0}, {-8.294758023580634, 
                    0.5717061765517142}]}]}, {
                   Thickness[0.005], 
                   LineBox[{
                    
                    Offset[{1.5, 0}, {-8.294758023580634, 
                    0.5319959408254817}], 
                    
                    Offset[{-1.5, 0}, {-8.294758023580634, 
                    0.5319959408254817}]}]}}}, {
                 InsetBox[
                  GraphicsBox[{
                    Directive[
                    PointSize[0.011000000000000001`], 
                    AbsoluteThickness[1.6], 
                    RGBColor[0.772079, 0.431554, 0.102387], 
                    AbsolutePointSize[6]], 
                    EdgeForm[{
                    Thickness[Tiny], 
                    GrayLevel[1]}], 
                    DiskBox[{0, 0}, 0.1]}], 105, Automatic, 
                  Scaled[{0.03, 0.03}]], {{
                   Thickness[0.005], 
                   LineBox[{{-7.957577403480815, 
                    0.6607413066842086}, {-7.957577403480815, 
                    0.6300304574748533}}]}, {
                   Thickness[0.005], 
                   LineBox[{
                    
                    Offset[{1.5, 0}, {-7.957577403480815, 
                    0.6607413066842086}], 
                    
                    Offset[{-1.5, 0}, {-7.957577403480815, 
                    0.6607413066842086}]}]}, {
                   Thickness[0.005], 
                   LineBox[{
                    
                    Offset[{1.5, 0}, {-7.957577403480815, 
                    0.6300304574748533}], 
                    
                    Offset[{-1.5, 0}, {-7.957577403480815, 
                    0.6300304574748533}]}]}}}, {
                 InsetBox[
                  GraphicsBox[{
                    Directive[
                    PointSize[0.011000000000000001`], 
                    AbsoluteThickness[1.6], 
                    RGBColor[0.772079, 0.431554, 0.102387], 
                    AbsolutePointSize[6]], 
                    EdgeForm[{
                    Thickness[Tiny], 
                    GrayLevel[1]}], 
                    DiskBox[{0, 0}, 0.1]}], 106, Automatic, 
                  Scaled[{0.03, 0.03}]], {{
                   Thickness[0.005], 
                   
                   LineBox[{{-7.824046010856292, 
                    0.675407524078793}, {-7.824046010856292, 
                    0.6534287374255311}}]}, {
                   Thickness[0.005], 
                   LineBox[{
                    Offset[{1.5, 0}, {-7.824046010856292, 0.675407524078793}], 
                    
                    Offset[{-1.5, 0}, {-7.824046010856292, 
                    0.675407524078793}]}]}, {
                   Thickness[0.005], 
                   LineBox[{
                    
                    Offset[{1.5, 0}, {-7.824046010856292, 
                    0.6534287374255311}], 
                    
                    Offset[{-1.5, 0}, {-7.824046010856292, 
                    0.6534287374255311}]}]}}}, {
                 InsetBox[
                  GraphicsBox[{
                    Directive[
                    PointSize[0.011000000000000001`], 
                    AbsoluteThickness[1.6], 
                    RGBColor[0.772079, 0.431554, 0.102387], 
                    AbsolutePointSize[6]], 
                    EdgeForm[{
                    Thickness[Tiny], 
                    GrayLevel[1]}], 
                    DiskBox[{0, 0}, 0.1]}], 107, Automatic, 
                  Scaled[{0.03, 0.03}]], {{
                   Thickness[0.005], 
                   
                   LineBox[{{-7.602295843764512, 
                    0.7299531399044129}, {-7.602295843764512, 
                    0.7117665308299511}}]}, {
                   Thickness[0.005], 
                   LineBox[{
                    
                    Offset[{1.5, 0}, {-7.602295843764512, 
                    0.7299531399044129}], 
                    
                    Offset[{-1.5, 0}, {-7.602295843764512, 
                    0.7299531399044129}]}]}, {
                   Thickness[0.005], 
                   LineBox[{
                    
                    Offset[{1.5, 0}, {-7.602295843764512, 
                    0.7117665308299511}], 
                    
                    Offset[{-1.5, 0}, {-7.602295843764512, 
                    0.7117665308299511}]}]}}}, {
                 InsetBox[
                  GraphicsBox[{
                    Directive[
                    PointSize[0.011000000000000001`], 
                    AbsoluteThickness[1.6], 
                    RGBColor[0.772079, 0.431554, 0.102387], 
                    AbsolutePointSize[6]], 
                    EdgeForm[{
                    Thickness[Tiny], 
                    GrayLevel[1]}], 
                    DiskBox[{0, 0}, 0.1]}], 108, Automatic, 
                  Scaled[{0.03, 0.03}]], {{
                   Thickness[0.005], 
                   
                   LineBox[{{-7.195437351433918, 
                    0.8459921426523583}, {-7.195437351433918, 
                    0.8146157575673877}}]}, {
                   Thickness[0.005], 
                   LineBox[{
                    
                    Offset[{1.5, 0}, {-7.195437351433918, 
                    0.8459921426523583}], 
                    
                    Offset[{-1.5, 0}, {-7.195437351433918, 
                    0.8459921426523583}]}]}, {
                   Thickness[0.005], 
                   LineBox[{
                    
                    Offset[{1.5, 0}, {-7.195437351433918, 
                    0.8146157575673877}], 
                    
                    Offset[{-1.5, 0}, {-7.195437351433918, 
                    0.8146157575673877}]}]}}}, {
                 InsetBox[
                  GraphicsBox[{
                    Directive[
                    PointSize[0.011000000000000001`], 
                    AbsoluteThickness[1.6], 
                    RGBColor[0.772079, 0.431554, 0.102387], 
                    AbsolutePointSize[6]], 
                    EdgeForm[{
                    Thickness[Tiny], 
                    GrayLevel[1]}], 
                    DiskBox[{0, 0}, 0.1]}], 109, Automatic, 
                  Scaled[{0.03, 0.03}]], {{
                   Thickness[0.005], 
                   
                   LineBox[{{-6.961798024291922, 
                    0.8731582935167249}, {-6.961798024291922, 
                    0.8721545112407091}}]}, {
                   Thickness[0.005], 
                   LineBox[{
                    
                    Offset[{1.5, 0}, {-6.961798024291922, 
                    0.8731582935167249}], 
                    
                    Offset[{-1.5, 0}, {-6.961798024291922, 
                    0.8731582935167249}]}]}, {
                   Thickness[0.005], 
                   LineBox[{
                    
                    Offset[{1.5, 0}, {-6.961798024291922, 
                    0.8721545112407091}], 
                    
                    Offset[{-1.5, 0}, {-6.961798024291922, 
                    0.8721545112407091}]}]}}}, {
                 InsetBox[
                  GraphicsBox[{
                    Directive[
                    PointSize[0.011000000000000001`], 
                    AbsoluteThickness[1.6], 
                    RGBColor[0.772079, 0.431554, 0.102387], 
                    AbsolutePointSize[6]], 
                    EdgeForm[{
                    Thickness[Tiny], 
                    GrayLevel[1]}], 
                    DiskBox[{0, 0}, 0.1]}], 110, Automatic, 
                  Scaled[{0.03, 0.03}]], {{
                   Thickness[0.005], 
                   
                   LineBox[{{-6.725433722188183, 
                    0.9356029780323193}, {-6.725433722188183, 
                    0.9273071933440488}}]}, {
                   Thickness[0.005], 
                   LineBox[{
                    
                    Offset[{1.5, 0}, {-6.725433722188183, 
                    0.9356029780323193}], 
                    
                    Offset[{-1.5, 0}, {-6.725433722188183, 
                    0.9356029780323193}]}]}, {
                   Thickness[0.005], 
                   LineBox[{
                    
                    Offset[{1.5, 0}, {-6.725433722188183, 
                    0.9273071933440488}], 
                    
                    Offset[{-1.5, 0}, {-6.725433722188183, 
                    0.9273071933440488}]}]}}}, {
                 InsetBox[
                  GraphicsBox[{
                    Directive[
                    PointSize[0.011000000000000001`], 
                    AbsoluteThickness[1.6], 
                    RGBColor[0.772079, 0.431554, 0.102387], 
                    AbsolutePointSize[6]], 
                    EdgeForm[{
                    Thickness[Tiny], 
                    GrayLevel[1]}], 
                    DiskBox[{0, 0}, 0.1]}], 111, Automatic, 
                  Scaled[{0.03, 0.03}]], {{
                   Thickness[0.005], 
                   
                   LineBox[{{-6.474282468420561, 
                    0.98629975033844}, {-6.474282468420561, 
                    0.9075159102257221}}]}, {
                   Thickness[0.005], 
                   LineBox[{
                    Offset[{1.5, 0}, {-6.474282468420561, 0.98629975033844}], 
                    
                    
                    Offset[{-1.5, 0}, {-6.474282468420561, 
                    0.98629975033844}]}]}, {
                   Thickness[0.005], 
                   LineBox[{
                    
                    Offset[{1.5, 0}, {-6.474282468420561, 
                    0.9075159102257221}], 
                    
                    Offset[{-1.5, 0}, {-6.474282468420561, 
                    0.9075159102257221}]}]}}}, {
                 InsetBox[
                  GraphicsBox[{
                    Directive[
                    PointSize[0.011000000000000001`], 
                    AbsoluteThickness[1.6], 
                    RGBColor[0.772079, 0.431554, 0.102387], 
                    AbsolutePointSize[6]], 
                    EdgeForm[{
                    Thickness[Tiny], 
                    GrayLevel[1]}], 
                    DiskBox[{0, 0}, 0.1]}], 112, Automatic, 
                  
                  Scaled[{0.03, 
                   0.03}]], {}}}, {}}}], {}, {}, {{}, {}}, {{}, {}}}, {{{}, {{{
                Directive[
                 PointSize[0.011000000000000001`], 
                 AbsoluteThickness[1.6], 
                 RGBColor[0.560181, 0.691569, 0.194885], 
                 AbsolutePointSize[6]], 
                InsetBox[
                 GraphicsBox[{
                   Directive[
                    PointSize[0.011000000000000001`], 
                    AbsoluteThickness[1.6], 
                    RGBColor[0.560181, 0.691569, 0.194885], 
                    AbsolutePointSize[6]], 
                   EdgeForm[{
                    Thickness[Tiny], 
                    GrayLevel[1]}], 
                   DiskBox[{0, 0}, 0.1]}], {-13.123113658795033`, 
                 0.0787428620497187}, Automatic, 
                 Scaled[{0.03, 0.03}]], 
                InsetBox[
                 GraphicsBox[{
                   Directive[
                    PointSize[0.011000000000000001`], 
                    AbsoluteThickness[1.6], 
                    RGBColor[0.560181, 0.691569, 0.194885], 
                    AbsolutePointSize[6]], 
                   EdgeForm[{
                    Thickness[Tiny], 
                    GrayLevel[1]}], 
                   DiskBox[{0, 0}, 0.1]}], {-12.431719327062503`, 
                 0.105706066721051}, Automatic, 
                 Scaled[{0.03, 0.03}]], 
                InsetBox[
                 GraphicsBox[{
                   Directive[
                    PointSize[0.011000000000000001`], 
                    AbsoluteThickness[1.6], 
                    RGBColor[0.560181, 0.691569, 0.194885], 
                    AbsolutePointSize[6]], 
                   EdgeForm[{
                    Thickness[Tiny], 
                    GrayLevel[1]}], 
                   DiskBox[{0, 0}, 0.1]}], {-11.800607537422009`, 
                 0.208878966124254}, Automatic, 
                 Scaled[{0.03, 0.03}]], 
                InsetBox[
                 GraphicsBox[{
                   Directive[
                    PointSize[0.011000000000000001`], 
                    AbsoluteThickness[1.6], 
                    RGBColor[0.560181, 0.691569, 0.194885], 
                    AbsolutePointSize[6]], 
                   EdgeForm[{
                    Thickness[Tiny], 
                    GrayLevel[1]}], 
                   DiskBox[{0, 0}, 0.1]}], {-11.331104033217956`, 
                 0.343609119402344}, Automatic, 
                 Scaled[{0.03, 0.03}]], 
                InsetBox[
                 GraphicsBox[{
                   Directive[
                    PointSize[0.011000000000000001`], 
                    AbsoluteThickness[1.6], 
                    RGBColor[0.560181, 0.691569, 0.194885], 
                    AbsolutePointSize[6]], 
                   EdgeForm[{
                    Thickness[Tiny], 
                    GrayLevel[1]}], 
                   DiskBox[{0, 0}, 0.1]}], {-10.92586128321844, 
                 0.476149585676871}, Automatic, 
                 Scaled[{0.03, 0.03}]], 
                InsetBox[
                 GraphicsBox[{
                   Directive[
                    PointSize[0.011000000000000001`], 
                    AbsoluteThickness[1.6], 
                    RGBColor[0.560181, 0.691569, 0.194885], 
                    AbsolutePointSize[6]], 
                   EdgeForm[{
                    Thickness[Tiny], 
                    GrayLevel[1]}], 
                   DiskBox[{0, 0}, 0.1]}], {-10.449387829585609`, 
                 0.583573053969344}, Automatic, 
                 Scaled[{0.03, 0.03}]], 
                InsetBox[
                 GraphicsBox[{
                   Directive[
                    PointSize[0.011000000000000001`], 
                    AbsoluteThickness[1.6], 
                    RGBColor[0.560181, 0.691569, 0.194885], 
                    AbsolutePointSize[6]], 
                   EdgeForm[{
                    Thickness[Tiny], 
                    GrayLevel[1]}], 
                   DiskBox[{0, 0}, 0.1]}], {-10.056126042964983`, 
                 0.643467433772702}, Automatic, 
                 Scaled[{0.03, 0.03}]], 
                InsetBox[
                 GraphicsBox[{
                   Directive[
                    PointSize[0.011000000000000001`], 
                    AbsoluteThickness[1.6], 
                    RGBColor[0.560181, 0.691569, 0.194885], 
                    AbsolutePointSize[6]], 
                   EdgeForm[{
                    Thickness[Tiny], 
                    GrayLevel[1]}], 
                   DiskBox[{0, 0}, 0.1]}], {-9.567301071024731, 
                 0.754883860718733}, Automatic, 
                 Scaled[{0.03, 0.03}]], 
                InsetBox[
                 GraphicsBox[{
                   Directive[
                    PointSize[0.011000000000000001`], 
                    AbsoluteThickness[1.6], 
                    RGBColor[0.560181, 0.691569, 0.194885], 
                    AbsolutePointSize[6]], 
                   EdgeForm[{
                    Thickness[Tiny], 
                    GrayLevel[1]}], 
                   DiskBox[{0, 0}, 0.1]}], {-9.115484840963504, 
                 0.807693959039972}, Automatic, 
                 Scaled[{0.03, 0.03}]], 
                InsetBox[
                 GraphicsBox[{
                   Directive[
                    PointSize[0.011000000000000001`], 
                    AbsoluteThickness[1.6], 
                    RGBColor[0.560181, 0.691569, 0.194885], 
                    AbsolutePointSize[6]], 
                   EdgeForm[{
                    Thickness[Tiny], 
                    GrayLevel[1]}], 
                   DiskBox[{0, 0}, 0.1]}], {-8.517943472806941, 
                 0.838950667639861}, Automatic, 
                 Scaled[{0.03, 0.03}]], 
                InsetBox[
                 GraphicsBox[{
                   Directive[
                    PointSize[0.011000000000000001`], 
                    AbsoluteThickness[1.6], 
                    RGBColor[0.560181, 0.691569, 0.194885], 
                    AbsolutePointSize[6]], 
                   EdgeForm[{
                    Thickness[Tiny], 
                    GrayLevel[1]}], 
                   DiskBox[{0, 0}, 0.1]}], {-7.8247962922469965`, 
                 0.937271907603796}, Automatic, 
                 Scaled[{0.03, 0.03}]], 
                InsetBox[
                 GraphicsBox[{
                   Directive[
                    PointSize[0.011000000000000001`], 
                    AbsoluteThickness[1.6], 
                    RGBColor[0.560181, 0.691569, 0.194885], 
                    AbsolutePointSize[6]], 
                   EdgeForm[{
                    Thickness[Tiny], 
                    GrayLevel[1]}], 
                   DiskBox[{0, 0}, 0.1]}], {-6.727936852406301, 1.}, 
                 Automatic, 
                 Scaled[{0.03, 0.03}]]}, {
                Directive[
                 PointSize[0.011000000000000001`], 
                 AbsoluteThickness[1.6], 
                 RGBColor[0.880722, 0.611041, 0.142051], 
                 AbsolutePointSize[6]], 
                InsetBox[
                 GraphicsBox[{
                   Directive[
                    PointSize[0.011000000000000001`], 
                    AbsoluteThickness[1.6], 
                    RGBColor[0.880722, 0.611041, 0.142051], 
                    AbsolutePointSize[6]], 
                   EdgeForm[{
                    Thickness[Tiny], 
                    GrayLevel[1]}], 
                   
                   DiskBox[{0, 0}, 
                    0.1]}], {-14.865332682462952`, -0.00256887450636083}, 
                 Automatic, 
                 Scaled[{0.03, 0.03}]], 
                InsetBox[
                 GraphicsBox[{
                   Directive[
                    PointSize[0.011000000000000001`], 
                    AbsoluteThickness[1.6], 
                    RGBColor[0.880722, 0.611041, 0.142051], 
                    AbsolutePointSize[6]], 
                   EdgeForm[{
                    Thickness[Tiny], 
                    GrayLevel[1]}], 
                   DiskBox[{0, 0}, 0.1]}], {-14.103192630416055`, 
                 0.0119454391623087}, Automatic, 
                 Scaled[{0.03, 0.03}]], 
                InsetBox[
                 GraphicsBox[{
                   Directive[
                    PointSize[0.011000000000000001`], 
                    AbsoluteThickness[1.6], 
                    RGBColor[0.880722, 0.611041, 0.142051], 
                    AbsolutePointSize[6]], 
                   EdgeForm[{
                    Thickness[Tiny], 
                    GrayLevel[1]}], 
                   DiskBox[{0, 0}, 0.1]}], {-13.464853686351105`, 
                 0.0403692718003999}, Automatic, 
                 Scaled[{0.03, 0.03}]], 
                InsetBox[
                 GraphicsBox[{
                   Directive[
                    PointSize[0.011000000000000001`], 
                    AbsoluteThickness[1.6], 
                    RGBColor[0.880722, 0.611041, 0.142051], 
                    AbsolutePointSize[6]], 
                   EdgeForm[{
                    Thickness[Tiny], 
                    GrayLevel[1]}], 
                   DiskBox[{0, 0}, 0.1]}], {-13.122363377404328`, 
                 0.0994190612668615}, Automatic, 
                 Scaled[{0.03, 0.03}]], 
                InsetBox[
                 GraphicsBox[{
                   Directive[
                    PointSize[0.011000000000000001`], 
                    AbsoluteThickness[1.6], 
                    RGBColor[0.880722, 0.611041, 0.142051], 
                    AbsolutePointSize[6]], 
                   EdgeForm[{
                    Thickness[Tiny], 
                    GrayLevel[1]}], 
                   DiskBox[{0, 0}, 0.1]}], {-12.716898269296165`, 
                 0.163299736184546}, Automatic, 
                 Scaled[{0.03, 0.03}]], 
                InsetBox[
                 GraphicsBox[{
                   Directive[
                    PointSize[0.011000000000000001`], 
                    AbsoluteThickness[1.6], 
                    RGBColor[0.880722, 0.611041, 0.142051], 
                    AbsolutePointSize[6]], 
                   EdgeForm[{
                    Thickness[Tiny], 
                    GrayLevel[1]}], 
                   DiskBox[{0, 0}, 0.1]}], {-12.429216196844383`, 
                 0.223462167990788}, Automatic, 
                 Scaled[{0.03, 0.03}]], 
                InsetBox[
                 GraphicsBox[{
                   Directive[
                    PointSize[0.011000000000000001`], 
                    AbsoluteThickness[1.6], 
                    RGBColor[0.880722, 0.611041, 0.142051], 
                    AbsolutePointSize[6]], 
                   EdgeForm[{
                    Thickness[Tiny], 
                    GrayLevel[1]}], 
                   DiskBox[{0, 0}, 0.1]}], {-12.206072645530174`, 
                 0.281867240736014}, Automatic, 
                 Scaled[{0.03, 0.03}]], 
                InsetBox[
                 GraphicsBox[{
                   Directive[
                    PointSize[0.011000000000000001`], 
                    AbsoluteThickness[1.6], 
                    RGBColor[0.880722, 0.611041, 0.142051], 
                    AbsolutePointSize[6]], 
                   EdgeForm[{
                    Thickness[Tiny], 
                    GrayLevel[1]}], 
                   DiskBox[{0, 0}, 0.1]}], {-11.959212567598648`, 
                 0.362000720148054}, Automatic, 
                 Scaled[{0.03, 0.03}]], 
                InsetBox[
                 GraphicsBox[{
                   Directive[
                    PointSize[0.011000000000000001`], 
                    AbsoluteThickness[1.6], 
                    RGBColor[0.880722, 0.611041, 0.142051], 
                    AbsolutePointSize[6]], 
                   EdgeForm[{
                    Thickness[Tiny], 
                    GrayLevel[1]}], 
                   DiskBox[{0, 0}, 0.1]}], {-11.800607537422009`, 
                 0.414600527000747}, Automatic, 
                 Scaled[{0.03, 0.03}]], 
                InsetBox[
                 GraphicsBox[{
                   Directive[
                    PointSize[0.011000000000000001`], 
                    AbsoluteThickness[1.6], 
                    RGBColor[0.880722, 0.611041, 0.142051], 
                    AbsolutePointSize[6]], 
                   EdgeForm[{
                    Thickness[Tiny], 
                    GrayLevel[1]}], 
                   DiskBox[{0, 0}, 0.1]}], {-11.289781913656018`, 
                 0.520095483174848}, Automatic, 
                 Scaled[{0.03, 0.03}]], 
                InsetBox[
                 GraphicsBox[{
                   Directive[
                    PointSize[0.011000000000000001`], 
                    AbsoluteThickness[1.6], 
                    RGBColor[0.880722, 0.611041, 0.142051], 
                    AbsolutePointSize[6]], 
                   EdgeForm[{
                    Thickness[Tiny], 
                    GrayLevel[1]}], 
                   DiskBox[{0, 0}, 0.1]}], {-10.953309677034806`, 
                 0.649706827689049}, Automatic, 
                 Scaled[{0.03, 0.03}]], 
                InsetBox[
                 GraphicsBox[{
                   Directive[
                    PointSize[0.011000000000000001`], 
                    AbsoluteThickness[1.6], 
                    RGBColor[0.880722, 0.611041, 0.142051], 
                    AbsolutePointSize[6]], 
                   EdgeForm[{
                    Thickness[Tiny], 
                    GrayLevel[1]}], 
                   DiskBox[{0, 0}, 0.1]}], {-10.7019952487539, 
                 0.727249200672371}, Automatic, 
                 Scaled[{0.03, 0.03}]], 
                InsetBox[
                 GraphicsBox[{
                   Directive[
                    PointSize[0.011000000000000001`], 
                    AbsoluteThickness[1.6], 
                    RGBColor[0.880722, 0.611041, 0.142051], 
                    AbsolutePointSize[6]], 
                   EdgeForm[{
                    Thickness[Tiny], 
                    GrayLevel[1]}], 
                   DiskBox[{0, 0}, 0.1]}], {-10.191169624987909`, 
                 0.845536707206981}, Automatic, 
                 Scaled[{0.03, 0.03}]], 
                InsetBox[
                 GraphicsBox[{
                   Directive[
                    PointSize[0.011000000000000001`], 
                    AbsoluteThickness[1.6], 
                    RGBColor[0.880722, 0.611041, 0.142051], 
                    AbsolutePointSize[6]], 
                   EdgeForm[{
                    Thickness[Tiny], 
                    GrayLevel[1]}], 
                   DiskBox[{0, 0}, 0.1]}], {-9.498022444427964, 
                 0.939061668628877}, Automatic, 
                 Scaled[{0.03, 0.03}]], 
                InsetBox[
                 GraphicsBox[{
                   Directive[
                    PointSize[0.011000000000000001`], 
                    AbsoluteThickness[1.6], 
                    RGBColor[0.880722, 0.611041, 0.142051], 
                    AbsolutePointSize[6]], 
                   EdgeForm[{
                    Thickness[Tiny], 
                    GrayLevel[1]}], 
                   DiskBox[{0, 0}, 0.1]}], {-9.210340371976182, 
                 0.966269358281473}, Automatic, 
                 Scaled[{0.03, 0.03}]], 
                InsetBox[
                 GraphicsBox[{
                   Directive[
                    PointSize[0.011000000000000001`], 
                    AbsoluteThickness[1.6], 
                    RGBColor[0.880722, 0.611041, 0.142051], 
                    AbsolutePointSize[6]], 
                   EdgeForm[{
                    Thickness[Tiny], 
                    GrayLevel[1]}], 
                   DiskBox[{0, 0}, 0.1]}], {-8.804875263868018, 
                 0.976737955041674}, Automatic, 
                 Scaled[{0.03, 0.03}]], 
                InsetBox[
                 GraphicsBox[{
                   Directive[
                    PointSize[0.011000000000000001`], 
                    AbsoluteThickness[1.6], 
                    RGBColor[0.880722, 0.611041, 0.142051], 
                    AbsolutePointSize[6]], 
                   EdgeForm[{
                    Thickness[Tiny], 
                    GrayLevel[1]}], 
                   DiskBox[{0, 0}, 0.1]}], {-8.517193191416238, 1.}, 
                 Automatic, 
                 Scaled[{0.03, 0.03}]]}, {
                Directive[
                 PointSize[0.011000000000000001`], 
                 AbsoluteThickness[1.6], 
                 RGBColor[0.772079, 0.431554, 0.102387], 
                 AbsolutePointSize[6]], 
                InsetBox[
                 GraphicsBox[{
                   Directive[
                    PointSize[0.011000000000000001`], 
                    AbsoluteThickness[1.6], 
                    RGBColor[0.772079, 0.431554, 0.102387], 
                    AbsolutePointSize[6]], 
                   EdgeForm[{
                    Thickness[Tiny], 
                    GrayLevel[1]}], 
                   DiskBox[{0, 0}, 0.1]}], {-14.508948056424357`, 
                 0.00349608744228348}, Automatic, 
                 Scaled[{0.03, 0.03}]], 
                InsetBox[
                 GraphicsBox[{
                   Directive[
                    PointSize[0.011000000000000001`], 
                    AbsoluteThickness[1.6], 
                    RGBColor[0.772079, 0.431554, 0.102387], 
                    AbsolutePointSize[6]], 
                   EdgeForm[{
                    Thickness[Tiny], 
                    GrayLevel[1]}], 
                   DiskBox[{0, 0}, 0.1]}], {-13.815510557964274`, 
                 0.0154750422582696}, Automatic, 
                 Scaled[{0.03, 0.03}]], 
                InsetBox[
                 GraphicsBox[{
                   Directive[
                    PointSize[0.011000000000000001`], 
                    AbsoluteThickness[1.6], 
                    RGBColor[0.772079, 0.431554, 0.102387], 
                    AbsolutePointSize[6]], 
                   EdgeForm[{
                    Thickness[Tiny], 
                    GrayLevel[1]}], 
                   DiskBox[{0, 0}, 0.1]}], {-12.89985853558593, 
                 0.0421422576785519}, Automatic, 
                 Scaled[{0.03, 0.03}]], 
                InsetBox[
                 GraphicsBox[{
                   Directive[
                    PointSize[0.011000000000000001`], 
                    AbsoluteThickness[1.6], 
                    RGBColor[0.772079, 0.431554, 0.102387], 
                    AbsolutePointSize[6]], 
                   EdgeForm[{
                    Thickness[Tiny], 
                    GrayLevel[1]}], 
                   DiskBox[{0, 0}, 0.1]}], {-12.562747589468906`, 
                 0.0148808896368392}, Automatic, 
                 Scaled[{0.03, 0.03}]], 
                InsetBox[
                 GraphicsBox[{
                   Directive[
                    PointSize[0.011000000000000001`], 
                    AbsoluteThickness[1.6], 
                    RGBColor[0.772079, 0.431554, 0.102387], 
                    AbsolutePointSize[6]], 
                   EdgeForm[{
                    Thickness[Tiny], 
                    GrayLevel[1]}], 
                   DiskBox[{0, 0}, 0.1]}], {-11.736069016284437`, 
                 0.0491189448511093}, Automatic, 
                 Scaled[{0.03, 0.03}]], 
                InsetBox[
                 GraphicsBox[{
                   Directive[
                    PointSize[0.011000000000000001`], 
                    AbsoluteThickness[1.6], 
                    RGBColor[0.772079, 0.431554, 0.102387], 
                    AbsolutePointSize[6]], 
                   EdgeForm[{
                    Thickness[Tiny], 
                    GrayLevel[1]}], 
                   DiskBox[{0, 0}, 0.1]}], {-11.330603908176274`, 
                 0.067730964198211}, Automatic, 
                 Scaled[{0.03, 0.03}]], 
                InsetBox[
                 GraphicsBox[{
                   Directive[
                    PointSize[0.011000000000000001`], 
                    AbsoluteThickness[1.6], 
                    RGBColor[0.772079, 0.431554, 0.102387], 
                    AbsolutePointSize[6]], 
                   EdgeForm[{
                    Thickness[Tiny], 
                    GrayLevel[1]}], 
                   DiskBox[{0, 0}, 0.1]}], {-11.075149118417626`, 
                 0.0823268115514349}, Automatic, 
                 Scaled[{0.03, 0.03}]], 
                InsetBox[
                 GraphicsBox[{
                   Directive[
                    PointSize[0.011000000000000001`], 
                    AbsoluteThickness[1.6], 
                    RGBColor[0.772079, 0.431554, 0.102387], 
                    AbsolutePointSize[6]], 
                   EdgeForm[{
                    Thickness[Tiny], 
                    GrayLevel[1]}], 
                   DiskBox[{0, 0}, 0.1]}], {-10.680723206927732`, 
                 0.110734381266199}, Automatic, 
                 Scaled[{0.03, 0.03}]], 
                InsetBox[
                 GraphicsBox[{
                   Directive[
                    PointSize[0.011000000000000001`], 
                    AbsoluteThickness[1.6], 
                    RGBColor[0.772079, 0.431554, 0.102387], 
                    AbsolutePointSize[6]], 
                   EdgeForm[{
                    Thickness[Tiny], 
                    GrayLevel[1]}], 
                   DiskBox[{0, 0}, 0.1]}], {-10.41431317630212, 
                 0.141258638118614}, Automatic, 
                 Scaled[{0.03, 0.03}]], 
                InsetBox[
                 GraphicsBox[{
                   Directive[
                    PointSize[0.011000000000000001`], 
                    AbsoluteThickness[1.6], 
                    RGBColor[0.772079, 0.431554, 0.102387], 
                    AbsolutePointSize[6]], 
                   EdgeForm[{
                    Thickness[Tiny], 
                    GrayLevel[1]}], 
                   DiskBox[{0, 0}, 0.1]}], {-10.077840939680906`, 
                 0.181783757012544}, Automatic, 
                 Scaled[{0.03, 0.03}]], 
                InsetBox[
                 GraphicsBox[{
                   Directive[
                    PointSize[0.011000000000000001`], 
                    AbsoluteThickness[1.6], 
                    RGBColor[0.772079, 0.431554, 0.102387], 
                    AbsolutePointSize[6]], 
                   EdgeForm[{
                    Thickness[Tiny], 
                    GrayLevel[1]}], 
                   DiskBox[{0, 0}, 0.1]}], {-9.7919377774364, 
                 0.232072715576517}, Automatic, 
                 Scaled[{0.03, 0.03}]], 
                InsetBox[
                 GraphicsBox[{
                   Directive[
                    PointSize[0.011000000000000001`], 
                    AbsoluteThickness[1.6], 
                    RGBColor[0.772079, 0.431554, 0.102387], 
                    AbsolutePointSize[6]], 
                   EdgeForm[{
                    Thickness[Tiny], 
                    GrayLevel[1]}], 
                   DiskBox[{0, 0}, 0.1]}], {-9.555207242437968, 
                 0.285201802704862}, Automatic, 
                 Scaled[{0.03, 0.03}]], 
                InsetBox[
                 GraphicsBox[{
                   Directive[
                    PointSize[0.011000000000000001`], 
                    AbsoluteThickness[1.6], 
                    RGBColor[0.772079, 0.431554, 0.102387], 
                    AbsolutePointSize[6]], 
                   EdgeForm[{
                    Thickness[Tiny], 
                    GrayLevel[1]}], 
                   DiskBox[{0, 0}, 0.1]}], {-9.210340371976182, 
                 0.340302614415628}, Automatic, 
                 Scaled[{0.03, 0.03}]], 
                InsetBox[
                 GraphicsBox[{
                   Directive[
                    PointSize[0.011000000000000001`], 
                    AbsoluteThickness[1.6], 
                    RGBColor[0.772079, 0.431554, 0.102387], 
                    AbsolutePointSize[6]], 
                   EdgeForm[{
                    Thickness[Tiny], 
                    GrayLevel[1]}], 
                   DiskBox[{0, 0}, 0.1]}], {-8.874291196632502, 
                 0.389496884325795}, Automatic, 
                 Scaled[{0.03, 0.03}]], 
                InsetBox[
                 GraphicsBox[{
                   Directive[
                    PointSize[0.011000000000000001`], 
                    AbsoluteThickness[1.6], 
                    RGBColor[0.772079, 0.431554, 0.102387], 
                    AbsolutePointSize[6]], 
                   EdgeForm[{
                    Thickness[Tiny], 
                    GrayLevel[1]}], 
                   DiskBox[{0, 0}, 0.1]}], {-8.517193191416238, 
                 0.521040315742322}, Automatic, 
                 Scaled[{0.03, 0.03}]], 
                InsetBox[
                 GraphicsBox[{
                   Directive[
                    PointSize[0.011000000000000001`], 
                    AbsoluteThickness[1.6], 
                    RGBColor[0.772079, 0.431554, 0.102387], 
                    AbsolutePointSize[6]], 
                   EdgeForm[{
                    Thickness[Tiny], 
                    GrayLevel[1]}], 
                   DiskBox[{0, 0}, 0.1]}], {-8.294758023580634, 
                 0.551851058688598}, Automatic, 
                 Scaled[{0.03, 0.03}]], 
                InsetBox[
                 GraphicsBox[{
                   Directive[
                    PointSize[0.011000000000000001`], 
                    AbsoluteThickness[1.6], 
                    RGBColor[0.772079, 0.431554, 0.102387], 
                    AbsolutePointSize[6]], 
                   EdgeForm[{
                    Thickness[Tiny], 
                    GrayLevel[1]}], 
                   DiskBox[{0, 0}, 0.1]}], {-7.957577403480815, 
                 0.645385882079531}, Automatic, 
                 Scaled[{0.03, 0.03}]], 
                InsetBox[
                 GraphicsBox[{
                   Directive[
                    PointSize[0.011000000000000001`], 
                    AbsoluteThickness[1.6], 
                    RGBColor[0.772079, 0.431554, 0.102387], 
                    AbsolutePointSize[6]], 
                   EdgeForm[{
                    Thickness[Tiny], 
                    GrayLevel[1]}], 
                   DiskBox[{0, 0}, 0.1]}], {-7.824046010856292, 
                 0.664418130752162}, Automatic, 
                 Scaled[{0.03, 0.03}]], 
                InsetBox[
                 GraphicsBox[{
                   Directive[
                    PointSize[0.011000000000000001`], 
                    AbsoluteThickness[1.6], 
                    RGBColor[0.772079, 0.431554, 0.102387], 
                    AbsolutePointSize[6]], 
                   EdgeForm[{
                    Thickness[Tiny], 
                    GrayLevel[1]}], 
                   DiskBox[{0, 0}, 0.1]}], {-7.602295843764512, 
                 0.720859835367182}, Automatic, 
                 Scaled[{0.03, 0.03}]], 
                InsetBox[
                 GraphicsBox[{
                   Directive[
                    PointSize[0.011000000000000001`], 
                    AbsoluteThickness[1.6], 
                    RGBColor[0.772079, 0.431554, 0.102387], 
                    AbsolutePointSize[6]], 
                   EdgeForm[{
                    Thickness[Tiny], 
                    GrayLevel[1]}], 
                   DiskBox[{0, 0}, 0.1]}], {-7.195437351433918, 
                 0.830303950109873}, Automatic, 
                 Scaled[{0.03, 0.03}]], 
                InsetBox[
                 GraphicsBox[{
                   Directive[
                    PointSize[0.011000000000000001`], 
                    AbsoluteThickness[1.6], 
                    RGBColor[0.772079, 0.431554, 0.102387], 
                    AbsolutePointSize[6]], 
                   EdgeForm[{
                    Thickness[Tiny], 
                    GrayLevel[1]}], 
                   DiskBox[{0, 0}, 0.1]}], {-6.961798024291922, 
                 0.872656402378717}, Automatic, 
                 Scaled[{0.03, 0.03}]], 
                InsetBox[
                 GraphicsBox[{
                   Directive[
                    PointSize[0.011000000000000001`], 
                    AbsoluteThickness[1.6], 
                    RGBColor[0.772079, 0.431554, 0.102387], 
                    AbsolutePointSize[6]], 
                   EdgeForm[{
                    Thickness[Tiny], 
                    GrayLevel[1]}], 
                   DiskBox[{0, 0}, 0.1]}], {-6.725433722188183, 
                 0.931455085688184}, Automatic, 
                 Scaled[{0.03, 0.03}]], 
                InsetBox[
                 GraphicsBox[{
                   Directive[
                    PointSize[0.011000000000000001`], 
                    AbsoluteThickness[1.6], 
                    RGBColor[0.772079, 0.431554, 0.102387], 
                    AbsolutePointSize[6]], 
                   EdgeForm[{
                    Thickness[Tiny], 
                    GrayLevel[1]}], 
                   DiskBox[{0, 0}, 0.1]}], {-6.474282468420561, 
                 0.946907830282081}, Automatic, 
                 Scaled[{0.03, 0.03}]], 
                InsetBox[
                 GraphicsBox[{
                   Directive[
                    PointSize[0.011000000000000001`], 
                    AbsoluteThickness[1.6], 
                    RGBColor[0.772079, 0.431554, 0.102387], 
                    AbsolutePointSize[6]], 
                   EdgeForm[{
                    Thickness[Tiny], 
                    GrayLevel[1]}], 
                   DiskBox[{0, 0}, 0.1]}], {-5.99865501473328, 1.}, Automatic, 
                 Scaled[{0.03, 0.03}]]}, {}}}, {}, {}, {{}, {}}, {{}, {}}}}}, {
           InsetBox[
            FormBox[
             
             TemplateBox[{
              "\"\\!\\(\\*Cell[TextData[Cell[BoxData[\\nFormBox[\\n\\n  \
SubscriptBox[\\\"CRP\\\", \\n\\n   \
RowBox[{\\nStyleBox[\\\"WT\\\",\\nFontSlant->\\\"Plain\\\"], \\\"/\\\", \
\\n\\n    StyleBox[\\\"WT\\\",\\nFontSlant->\\\"Plain\\\"]}]], \
TraditionalForm]],\\nFontSize->11,ExpressionUUID->\\\"8005c4e9-571d-4752-90a2-\
55a45c52e8c7\\\"]], \
\\\"Text\\\",\\nCellChangeTimes->{{3.6541943215768204`*^9, \
3.654194322649226*^9}},\\nFontSize->11,ExpressionUUID->\\\"a374a8e5-f783-43aa-\
b283-54ee2800e753\\\"]\\)\"", 
               "\"\\!\\(\\*Cell[TextData[Cell[BoxData[\\nFormBox[\\n\\n  \
SubscriptBox[\\\"CRP\\\", \\n\\n   \
RowBox[{\\nStyleBox[\\\"D\\\",\\nFontSlant->\\\"Plain\\\"], \\\"/\\\", \\n\\n \
   StyleBox[\\\"D\\\",\\nFontSlant->\\\"Plain\\\"]}]], \
TraditionalForm]],\\nFontSize->11,ExpressionUUID->\\\"b17388de-0d8d-401e-a7e2-\
cf03ae35f705\\\"]], \
\\\"Text\\\",\\nCellChangeTimes->{3.6541908437503166`*^9},ExpressionUUID->\\\"\
f9219472-4940-4d09-a493-c64e30181e0b\\\"]\\)\"", 
               "\"\\!\\(\\*Cell[TextData[Cell[BoxData[\\nFormBox[\\n\\n  \
SubscriptBox[\\\"CRP\\\", \\n\\n   \
RowBox[{\\nStyleBox[\\\"S\\\",\\nFontSlant->\\\"Plain\\\"], \\\"/\\\", \\n\\n \
   StyleBox[\\\"S\\\",\\nFontSlant->\\\"Plain\\\"]}]], \
TraditionalForm]],\\nFontSize->11,ExpressionUUID->\\\"ca754ef2-c44f-4223-b0c5-\
4366ffb2bdab\\\"]], \
\\\"Text\\\",\\nCellChangeTimes->{{3.6541943215768204`*^9, \
3.654194322649226*^9}},\\nFontSize->11,ExpressionUUID->\\\"9f1f1a80-893f-43b1-\
804e-5bcc37f55f31\\\"]\\)\""}, "PointLegend", DisplayFunction -> (FormBox[
                FrameBox[
                 StyleBox[
                  StyleBox[
                   PaneBox[
                    TagBox[
                    GridBox[{{
                    TagBox[
                    GridBox[{{
                    GraphicsBox[{{}, {
                    Directive[
                    EdgeForm[
                    Directive[
                    Opacity[0.3], 
                    GrayLevel[0]]], 
                    PointSize[0.5], 
                    AbsoluteThickness[1.6], 
                    RGBColor[0.560181, 0.691569, 0.194885]], {
                    InsetBox[
                    GraphicsBox[{
                    EdgeForm[{
                    Thickness[Medium], 
                    GrayLevel[1]}], {
                    GrayLevel[1], 
                    Thickness[Tiny], 
                    CircleBox[{0, 0}, 0.1]}, 
                    DiskBox[{0, 0}, 0.1]}, {
                    DefaultBaseStyle -> {"Graphics", {
                    AbsolutePointSize[6]}, 
                    Directive[
                    EdgeForm[
                    Directive[
                    Opacity[0.3], 
                    GrayLevel[0]]], 
                    PointSize[0.5], 
                    AbsoluteThickness[1.6], 
                    RGBColor[0.560181, 0.691569, 0.194885]]}}], 
                    NCache[
                    Scaled[{
                    Rational[1, 2], 
                    Rational[1, 2]}], 
                    Scaled[{0.5, 0.5}]], Automatic, 
                    Scaled[1]]}}}, AspectRatio -> Full, 
                    ImageSize -> {10, 6.6747670784988635`}, PlotRangePadding -> 
                    None, ImagePadding -> Automatic, 
                    BaselinePosition -> (Scaled[-0.054435681955988385`] -> 
                    Baseline)], #}, {
                    GraphicsBox[{{}, {
                    Directive[
                    EdgeForm[
                    Directive[
                    Opacity[0.3], 
                    GrayLevel[0]]], 
                    PointSize[0.5], 
                    AbsoluteThickness[1.6], 
                    RGBColor[0.880722, 0.611041, 0.142051]], {
                    InsetBox[
                    GraphicsBox[{
                    EdgeForm[{
                    Thickness[Medium], 
                    GrayLevel[1]}], {
                    GrayLevel[1], 
                    Thickness[Tiny], 
                    CircleBox[{0, 0}, 0.1]}, 
                    DiskBox[{0, 0}, 0.1]}, {
                    DefaultBaseStyle -> {"Graphics", {
                    AbsolutePointSize[6]}, 
                    Directive[
                    EdgeForm[
                    Directive[
                    Opacity[0.3], 
                    GrayLevel[0]]], 
                    PointSize[0.5], 
                    AbsoluteThickness[1.6], 
                    RGBColor[0.880722, 0.611041, 0.142051]]}}], 
                    NCache[
                    Scaled[{
                    Rational[1, 2], 
                    Rational[1, 2]}], 
                    Scaled[{0.5, 0.5}]], Automatic, 
                    Scaled[1]]}}}, AspectRatio -> Full, 
                    ImageSize -> {10, 6.6747670784988635`}, PlotRangePadding -> 
                    None, ImagePadding -> Automatic, 
                    BaselinePosition -> (Scaled[-0.054435681955988385`] -> 
                    Baseline)], #2}, {
                    GraphicsBox[{{}, {
                    Directive[
                    EdgeForm[
                    Directive[
                    Opacity[0.3], 
                    GrayLevel[0]]], 
                    PointSize[0.5], 
                    AbsoluteThickness[1.6], 
                    RGBColor[0.772079, 0.431554, 0.102387]], {
                    InsetBox[
                    GraphicsBox[{
                    EdgeForm[{
                    Thickness[Medium], 
                    GrayLevel[1]}], {
                    GrayLevel[1], 
                    Thickness[Tiny], 
                    CircleBox[{0, 0}, 0.1]}, 
                    DiskBox[{0, 0}, 0.1]}, {
                    DefaultBaseStyle -> {"Graphics", {
                    AbsolutePointSize[6]}, 
                    Directive[
                    EdgeForm[
                    Directive[
                    Opacity[0.3], 
                    GrayLevel[0]]], 
                    PointSize[0.5], 
                    AbsoluteThickness[1.6], 
                    RGBColor[0.772079, 0.431554, 0.102387]]}}], 
                    NCache[
                    Scaled[{
                    Rational[1, 2], 
                    Rational[1, 2]}], 
                    Scaled[{0.5, 0.5}]], Automatic, 
                    Scaled[1]]}}}, AspectRatio -> Full, 
                    ImageSize -> {10, 6.6747670784988635`}, PlotRangePadding -> 
                    None, ImagePadding -> Automatic, 
                    BaselinePosition -> (Scaled[-0.054435681955988385`] -> 
                    Baseline)], #3}}, 
                    GridBoxAlignment -> {
                    "Columns" -> {Center, Left}, "Rows" -> {{Baseline}}}, 
                    AutoDelete -> False, 
                    GridBoxDividers -> {
                    "Columns" -> {{False}}, "Rows" -> {{False}}}, 
                    GridBoxItemSize -> {
                    "Columns" -> {{All}}, "Rows" -> {{All}}}, 
                    GridBoxSpacings -> {
                    "Columns" -> {{0.1}}, "Rows" -> {{0.4}}}], "Grid"]}}, 
                    GridBoxAlignment -> {
                    "Columns" -> {{Left}}, "Rows" -> {{Top}}}, AutoDelete -> 
                    False, GridBoxItemSize -> {
                    "Columns" -> {{Automatic}}, "Rows" -> {{Automatic}}}, 
                    GridBoxSpacings -> {
                    "Columns" -> {{0.1}}, "Rows" -> {{0}}}], "Grid"], 
                    Alignment -> Left, AppearanceElements -> None, 
                    ImageMargins -> {{2, 2}, {2, 2}}, ImageSizeAction -> 
                    "ResizeToFit"], LineIndent -> 0, StripOnInput -> False], {
                  FontFamily -> "Arial"}, Background -> Automatic, 
                  StripOnInput -> False], FrameStyle -> {
                   GrayLevel[0.91]}, RoundingRadius -> 10, FrameMargins -> 2, 
                 Background -> RGBColor[{
                    Rational[223, 255], 
                    Rational[72, 85], 
                    Rational[40, 51]}], StripOnInput -> False], 
                TraditionalForm]& ), 
              InterpretationFunction :> (RowBox[{"PointLegend", "[", 
                 RowBox[{
                   RowBox[{"{", 
                    RowBox[{
                    InterpretationBox[
                    ButtonBox[
                    TooltipBox[
                    GraphicsBox[{{
                    GrayLevel[0], 
                    RectangleBox[{0, 0}]}, {
                    GrayLevel[0], 
                    RectangleBox[{1, -1}]}, {
                    RGBColor[0.560181, 0.691569, 0.194885], 
                    RectangleBox[{0, -1}, {2, 1}]}}, AspectRatio -> 1, Frame -> 
                    True, FrameStyle -> 
                    RGBColor[
                    0.37345400000000006`, 0.461046, 0.12992333333333334`], 
                    FrameTicks -> None, PlotRangePadding -> None, ImageSize -> 
                    Dynamic[{Automatic, 1.35 CurrentValue["FontCapHeight"]/
                    AbsoluteCurrentValue[Magnification]}]], 
                    "RGBColor[0.560181, 0.691569, 0.194885]"], Appearance -> 
                    None, BaseStyle -> {}, BaselinePosition -> Baseline, 
                    DefaultBaseStyle -> {}, ButtonFunction :> 
                    With[{Typeset`box$ = EvaluationBox[]}, 
                    If[
                    Not[
                    AbsoluteCurrentValue["Deployed"]], 
                    SelectionMove[Typeset`box$, All, Expression]; 
                    FrontEnd`Private`$ColorSelectorInitialAlpha = 1; 
                    FrontEnd`Private`$ColorSelectorInitialColor = 
                    RGBColor[0.560181, 0.691569, 0.194885]; 
                    FrontEnd`Private`$ColorSelectorUseMakeBoxes = True; 
                    MathLink`CallFrontEnd[
                    FrontEnd`AttachCell[Typeset`box$, 
                    FrontEndResource["RGBColorValueSelector"], {
                    0, {Left, Bottom}}, {Left, Top}, 
                    "ClosingActions" -> {
                    "SelectionDeparture", "ParentChanged", 
                    "EvaluatorQuit"}]]]], BaseStyle -> Inherited, Evaluator -> 
                    Automatic, Method -> "Preemptive"], 
                    RGBColor[0.560181, 0.691569, 0.194885], Editable -> False,
                     Selectable -> False], ",", 
                    InterpretationBox[
                    ButtonBox[
                    TooltipBox[
                    GraphicsBox[{{
                    GrayLevel[0], 
                    RectangleBox[{0, 0}]}, {
                    GrayLevel[0], 
                    RectangleBox[{1, -1}]}, {
                    RGBColor[0.880722, 0.611041, 0.142051], 
                    RectangleBox[{0, -1}, {2, 1}]}}, AspectRatio -> 1, Frame -> 
                    True, FrameStyle -> 
                    RGBColor[
                    0.587148, 0.40736066666666665`, 0.09470066666666668], 
                    FrameTicks -> None, PlotRangePadding -> None, ImageSize -> 
                    Dynamic[{Automatic, 1.35 CurrentValue["FontCapHeight"]/
                    AbsoluteCurrentValue[Magnification]}]], 
                    "RGBColor[0.880722, 0.611041, 0.142051]"], Appearance -> 
                    None, BaseStyle -> {}, BaselinePosition -> Baseline, 
                    DefaultBaseStyle -> {}, ButtonFunction :> 
                    With[{Typeset`box$ = EvaluationBox[]}, 
                    If[
                    Not[
                    AbsoluteCurrentValue["Deployed"]], 
                    SelectionMove[Typeset`box$, All, Expression]; 
                    FrontEnd`Private`$ColorSelectorInitialAlpha = 1; 
                    FrontEnd`Private`$ColorSelectorInitialColor = 
                    RGBColor[0.880722, 0.611041, 0.142051]; 
                    FrontEnd`Private`$ColorSelectorUseMakeBoxes = True; 
                    MathLink`CallFrontEnd[
                    FrontEnd`AttachCell[Typeset`box$, 
                    FrontEndResource["RGBColorValueSelector"], {
                    0, {Left, Bottom}}, {Left, Top}, 
                    "ClosingActions" -> {
                    "SelectionDeparture", "ParentChanged", 
                    "EvaluatorQuit"}]]]], BaseStyle -> Inherited, Evaluator -> 
                    Automatic, Method -> "Preemptive"], 
                    RGBColor[0.880722, 0.611041, 0.142051], Editable -> False,
                     Selectable -> False], ",", 
                    InterpretationBox[
                    ButtonBox[
                    TooltipBox[
                    GraphicsBox[{{
                    GrayLevel[0], 
                    RectangleBox[{0, 0}]}, {
                    GrayLevel[0], 
                    RectangleBox[{1, -1}]}, {
                    RGBColor[0.772079, 0.431554, 0.102387], 
                    RectangleBox[{0, -1}, {2, 1}]}}, AspectRatio -> 1, Frame -> 
                    True, FrameStyle -> 
                    RGBColor[
                    0.5147193333333333, 0.28770266666666666`, 
                    0.06825800000000001], FrameTicks -> None, 
                    PlotRangePadding -> None, ImageSize -> 
                    Dynamic[{Automatic, 1.35 CurrentValue["FontCapHeight"]/
                    AbsoluteCurrentValue[Magnification]}]], 
                    "RGBColor[0.772079, 0.431554, 0.102387]"], Appearance -> 
                    None, BaseStyle -> {}, BaselinePosition -> Baseline, 
                    DefaultBaseStyle -> {}, ButtonFunction :> 
                    With[{Typeset`box$ = EvaluationBox[]}, 
                    If[
                    Not[
                    AbsoluteCurrentValue["Deployed"]], 
                    SelectionMove[Typeset`box$, All, Expression]; 
                    FrontEnd`Private`$ColorSelectorInitialAlpha = 1; 
                    FrontEnd`Private`$ColorSelectorInitialColor = 
                    RGBColor[0.772079, 0.431554, 0.102387]; 
                    FrontEnd`Private`$ColorSelectorUseMakeBoxes = True; 
                    MathLink`CallFrontEnd[
                    FrontEnd`AttachCell[Typeset`box$, 
                    FrontEndResource["RGBColorValueSelector"], {
                    0, {Left, Bottom}}, {Left, Top}, 
                    "ClosingActions" -> {
                    "SelectionDeparture", "ParentChanged", 
                    "EvaluatorQuit"}]]]], BaseStyle -> Inherited, Evaluator -> 
                    Automatic, Method -> "Preemptive"], 
                    RGBColor[0.772079, 0.431554, 0.102387], Editable -> False,
                     Selectable -> False], ",", 
                    InterpretationBox[
                    ButtonBox[
                    TooltipBox[
                    GraphicsBox[{{
                    GrayLevel[0], 
                    RectangleBox[{0, 0}]}, {
                    GrayLevel[0], 
                    RectangleBox[{1, -1}]}, {
                    RGBColor[0.368417, 0.506779, 0.709798], 
                    RectangleBox[{0, -1}, {2, 1}]}}, AspectRatio -> 1, Frame -> 
                    True, FrameStyle -> 
                    RGBColor[
                    0.24561133333333335`, 0.3378526666666667, 
                    0.4731986666666667], FrameTicks -> None, PlotRangePadding -> 
                    None, ImageSize -> 
                    Dynamic[{Automatic, 1.35 CurrentValue["FontCapHeight"]/
                    AbsoluteCurrentValue[Magnification]}]], 
                    "RGBColor[0.368417, 0.506779, 0.709798]"], Appearance -> 
                    None, BaseStyle -> {}, BaselinePosition -> Baseline, 
                    DefaultBaseStyle -> {}, ButtonFunction :> 
                    With[{Typeset`box$ = EvaluationBox[]}, 
                    If[
                    Not[
                    AbsoluteCurrentValue["Deployed"]], 
                    SelectionMove[Typeset`box$, All, Expression]; 
                    FrontEnd`Private`$ColorSelectorInitialAlpha = 1; 
                    FrontEnd`Private`$ColorSelectorInitialColor = 
                    RGBColor[0.368417, 0.506779, 0.709798]; 
                    FrontEnd`Private`$ColorSelectorUseMakeBoxes = True; 
                    MathLink`CallFrontEnd[
                    FrontEnd`AttachCell[Typeset`box$, 
                    FrontEndResource["RGBColorValueSelector"], {
                    0, {Left, Bottom}}, {Left, Top}, 
                    "ClosingActions" -> {
                    "SelectionDeparture", "ParentChanged", 
                    "EvaluatorQuit"}]]]], BaseStyle -> Inherited, Evaluator -> 
                    Automatic, Method -> "Preemptive"], 
                    RGBColor[0.368417, 0.506779, 0.709798], Editable -> False,
                     Selectable -> False], ",", 
                    InterpretationBox[
                    ButtonBox[
                    TooltipBox[
                    GraphicsBox[{{
                    GrayLevel[0], 
                    RectangleBox[{0, 0}]}, {
                    GrayLevel[0], 
                    RectangleBox[{1, -1}]}, {
                    RGBColor[0.922526, 0.385626, 0.209179], 
                    RectangleBox[{0, -1}, {2, 1}]}}, AspectRatio -> 1, Frame -> 
                    True, FrameStyle -> 
                    RGBColor[
                    0.6150173333333333, 0.25708400000000003`, 
                    0.13945266666666667`], FrameTicks -> None, 
                    PlotRangePadding -> None, ImageSize -> 
                    Dynamic[{Automatic, 1.35 CurrentValue["FontCapHeight"]/
                    AbsoluteCurrentValue[Magnification]}]], 
                    "RGBColor[0.922526, 0.385626, 0.209179]"], Appearance -> 
                    None, BaseStyle -> {}, BaselinePosition -> Baseline, 
                    DefaultBaseStyle -> {}, ButtonFunction :> 
                    With[{Typeset`box$ = EvaluationBox[]}, 
                    If[
                    Not[
                    AbsoluteCurrentValue["Deployed"]], 
                    SelectionMove[Typeset`box$, All, Expression]; 
                    FrontEnd`Private`$ColorSelectorInitialAlpha = 1; 
                    FrontEnd`Private`$ColorSelectorInitialColor = 
                    RGBColor[0.922526, 0.385626, 0.209179]; 
                    FrontEnd`Private`$ColorSelectorUseMakeBoxes = True; 
                    MathLink`CallFrontEnd[
                    FrontEnd`AttachCell[Typeset`box$, 
                    FrontEndResource["RGBColorValueSelector"], {
                    0, {Left, Bottom}}, {Left, Top}, 
                    "ClosingActions" -> {
                    "SelectionDeparture", "ParentChanged", 
                    "EvaluatorQuit"}]]]], BaseStyle -> Inherited, Evaluator -> 
                    Automatic, Method -> "Preemptive"], 
                    RGBColor[0.922526, 0.385626, 0.209179], Editable -> False,
                     Selectable -> False], ",", 
                    InterpretationBox[
                    ButtonBox[
                    TooltipBox[
                    GraphicsBox[{{
                    GrayLevel[0], 
                    RectangleBox[{0, 0}]}, {
                    GrayLevel[0], 
                    RectangleBox[{1, -1}]}, {
                    RGBColor[0.528488, 0.470624, 0.701351], 
                    RectangleBox[{0, -1}, {2, 1}]}}, AspectRatio -> 1, Frame -> 
                    True, FrameStyle -> 
                    RGBColor[
                    0.3523253333333333, 0.3137493333333333, 
                    0.46756733333333333`], FrameTicks -> None, 
                    PlotRangePadding -> None, ImageSize -> 
                    Dynamic[{Automatic, 1.35 CurrentValue["FontCapHeight"]/
                    AbsoluteCurrentValue[Magnification]}]], 
                    "RGBColor[0.528488, 0.470624, 0.701351]"], Appearance -> 
                    None, BaseStyle -> {}, BaselinePosition -> Baseline, 
                    DefaultBaseStyle -> {}, ButtonFunction :> 
                    With[{Typeset`box$ = EvaluationBox[]}, 
                    If[
                    Not[
                    AbsoluteCurrentValue["Deployed"]], 
                    SelectionMove[Typeset`box$, All, Expression]; 
                    FrontEnd`Private`$ColorSelectorInitialAlpha = 1; 
                    FrontEnd`Private`$ColorSelectorInitialColor = 
                    RGBColor[0.528488, 0.470624, 0.701351]; 
                    FrontEnd`Private`$ColorSelectorUseMakeBoxes = True; 
                    MathLink`CallFrontEnd[
                    FrontEnd`AttachCell[Typeset`box$, 
                    FrontEndResource["RGBColorValueSelector"], {
                    0, {Left, Bottom}}, {Left, Top}, 
                    "ClosingActions" -> {
                    "SelectionDeparture", "ParentChanged", 
                    "EvaluatorQuit"}]]]], BaseStyle -> Inherited, Evaluator -> 
                    Automatic, Method -> "Preemptive"], 
                    RGBColor[0.528488, 0.470624, 0.701351], Editable -> False,
                     Selectable -> False], ",", 
                    InterpretationBox[
                    ButtonBox[
                    TooltipBox[
                    GraphicsBox[{{
                    GrayLevel[0], 
                    RectangleBox[{0, 0}]}, {
                    GrayLevel[0], 
                    RectangleBox[{1, -1}]}, {
                    RGBColor[0.363898, 0.618501, 0.782349], 
                    RectangleBox[{0, -1}, {2, 1}]}}, AspectRatio -> 1, Frame -> 
                    True, FrameStyle -> 
                    RGBColor[0.24259866666666668`, 0.412334, 0.521566], 
                    FrameTicks -> None, PlotRangePadding -> None, ImageSize -> 
                    Dynamic[{Automatic, 1.35 CurrentValue["FontCapHeight"]/
                    AbsoluteCurrentValue[Magnification]}]], 
                    "RGBColor[0.363898, 0.618501, 0.782349]"], Appearance -> 
                    None, BaseStyle -> {}, BaselinePosition -> Baseline, 
                    DefaultBaseStyle -> {}, ButtonFunction :> 
                    With[{Typeset`box$ = EvaluationBox[]}, 
                    If[
                    Not[
                    AbsoluteCurrentValue["Deployed"]], 
                    SelectionMove[Typeset`box$, All, Expression]; 
                    FrontEnd`Private`$ColorSelectorInitialAlpha = 1; 
                    FrontEnd`Private`$ColorSelectorInitialColor = 
                    RGBColor[0.363898, 0.618501, 0.782349]; 
                    FrontEnd`Private`$ColorSelectorUseMakeBoxes = True; 
                    MathLink`CallFrontEnd[
                    FrontEnd`AttachCell[Typeset`box$, 
                    FrontEndResource["RGBColorValueSelector"], {
                    0, {Left, Bottom}}, {Left, Top}, 
                    "ClosingActions" -> {
                    "SelectionDeparture", "ParentChanged", 
                    "EvaluatorQuit"}]]]], BaseStyle -> Inherited, Evaluator -> 
                    Automatic, Method -> "Preemptive"], 
                    RGBColor[0.363898, 0.618501, 0.782349], Editable -> False,
                     Selectable -> False], ",", 
                    InterpretationBox[
                    ButtonBox[
                    TooltipBox[
                    GraphicsBox[{{
                    GrayLevel[0], 
                    RectangleBox[{0, 0}]}, {
                    GrayLevel[0], 
                    RectangleBox[{1, -1}]}, {
                    RGBColor[1, 0.75, 0], 
                    RectangleBox[{0, -1}, {2, 1}]}}, AspectRatio -> 1, Frame -> 
                    True, FrameStyle -> RGBColor[0.6666666666666666, 0.5, 0.],
                     FrameTicks -> None, PlotRangePadding -> None, ImageSize -> 
                    Dynamic[{Automatic, 1.35 CurrentValue["FontCapHeight"]/
                    AbsoluteCurrentValue[Magnification]}]], 
                    "RGBColor[1, 0.75, 0]"], Appearance -> None, 
                    BaseStyle -> {}, BaselinePosition -> Baseline, 
                    DefaultBaseStyle -> {}, ButtonFunction :> 
                    With[{Typeset`box$ = EvaluationBox[]}, 
                    If[
                    Not[
                    AbsoluteCurrentValue["Deployed"]], 
                    SelectionMove[Typeset`box$, All, Expression]; 
                    FrontEnd`Private`$ColorSelectorInitialAlpha = 1; 
                    FrontEnd`Private`$ColorSelectorInitialColor = 
                    RGBColor[1, 0.75, 0]; 
                    FrontEnd`Private`$ColorSelectorUseMakeBoxes = True; 
                    MathLink`CallFrontEnd[
                    FrontEnd`AttachCell[Typeset`box$, 
                    FrontEndResource["RGBColorValueSelector"], {
                    0, {Left, Bottom}}, {Left, Top}, 
                    "ClosingActions" -> {
                    "SelectionDeparture", "ParentChanged", 
                    "EvaluatorQuit"}]]]], BaseStyle -> Inherited, Evaluator -> 
                    Automatic, Method -> "Preemptive"], 
                    RGBColor[1, 0.75, 0], Editable -> False, Selectable -> 
                    False], ",", 
                    InterpretationBox[
                    ButtonBox[
                    TooltipBox[
                    GraphicsBox[{{
                    GrayLevel[0], 
                    RectangleBox[{0, 0}]}, {
                    GrayLevel[0], 
                    RectangleBox[{1, -1}]}, {
                    RGBColor[0.647624, 0.37816, 0.614037], 
                    RectangleBox[{0, -1}, {2, 1}]}}, AspectRatio -> 1, Frame -> 
                    True, FrameStyle -> 
                    RGBColor[
                    0.4317493333333333, 0.2521066666666667, 
                    0.40935800000000006`], FrameTicks -> None, 
                    PlotRangePadding -> None, ImageSize -> 
                    Dynamic[{Automatic, 1.35 CurrentValue["FontCapHeight"]/
                    AbsoluteCurrentValue[Magnification]}]], 
                    "RGBColor[0.647624, 0.37816, 0.614037]"], Appearance -> 
                    None, BaseStyle -> {}, BaselinePosition -> Baseline, 
                    DefaultBaseStyle -> {}, ButtonFunction :> 
                    With[{Typeset`box$ = EvaluationBox[]}, 
                    If[
                    Not[
                    AbsoluteCurrentValue["Deployed"]], 
                    SelectionMove[Typeset`box$, All, Expression]; 
                    FrontEnd`Private`$ColorSelectorInitialAlpha = 1; 
                    FrontEnd`Private`$ColorSelectorInitialColor = 
                    RGBColor[0.647624, 0.37816, 0.614037]; 
                    FrontEnd`Private`$ColorSelectorUseMakeBoxes = True; 
                    MathLink`CallFrontEnd[
                    FrontEnd`AttachCell[Typeset`box$, 
                    FrontEndResource["RGBColorValueSelector"], {
                    0, {Left, Bottom}}, {Left, Top}, 
                    "ClosingActions" -> {
                    "SelectionDeparture", "ParentChanged", 
                    "EvaluatorQuit"}]]]], BaseStyle -> Inherited, Evaluator -> 
                    Automatic, Method -> "Preemptive"], 
                    RGBColor[0.647624, 0.37816, 0.614037], Editable -> False, 
                    Selectable -> False], ",", 
                    InterpretationBox[
                    ButtonBox[
                    TooltipBox[
                    GraphicsBox[{{
                    GrayLevel[0], 
                    RectangleBox[{0, 0}]}, {
                    GrayLevel[0], 
                    RectangleBox[{1, -1}]}, {
                    RGBColor[0.571589, 0.586483, 0.], 
                    RectangleBox[{0, -1}, {2, 1}]}}, AspectRatio -> 1, Frame -> 
                    True, FrameStyle -> 
                    RGBColor[0.38105933333333336`, 0.39098866666666665`, 0.], 
                    FrameTicks -> None, PlotRangePadding -> None, ImageSize -> 
                    Dynamic[{Automatic, 1.35 CurrentValue["FontCapHeight"]/
                    AbsoluteCurrentValue[Magnification]}]], 
                    "RGBColor[0.571589, 0.586483, 0.]"], Appearance -> None, 
                    BaseStyle -> {}, BaselinePosition -> Baseline, 
                    DefaultBaseStyle -> {}, ButtonFunction :> 
                    With[{Typeset`box$ = EvaluationBox[]}, 
                    If[
                    Not[
                    AbsoluteCurrentValue["Deployed"]], 
                    SelectionMove[Typeset`box$, All, Expression]; 
                    FrontEnd`Private`$ColorSelectorInitialAlpha = 1; 
                    FrontEnd`Private`$ColorSelectorInitialColor = 
                    RGBColor[0.571589, 0.586483, 0.]; 
                    FrontEnd`Private`$ColorSelectorUseMakeBoxes = True; 
                    MathLink`CallFrontEnd[
                    FrontEnd`AttachCell[Typeset`box$, 
                    FrontEndResource["RGBColorValueSelector"], {
                    0, {Left, Bottom}}, {Left, Top}, 
                    "ClosingActions" -> {
                    "SelectionDeparture", "ParentChanged", 
                    "EvaluatorQuit"}]]]], BaseStyle -> Inherited, Evaluator -> 
                    Automatic, Method -> "Preemptive"], 
                    RGBColor[0.571589, 0.586483, 0.], Editable -> False, 
                    Selectable -> False]}], "}"}], ",", 
                   RowBox[{"{", 
                    RowBox[{#, ",", #2, ",", #3}], "}"}], ",", 
                   RowBox[{"LabelStyle", "\[Rule]", 
                    RowBox[{"{", "}"}]}], ",", 
                   RowBox[{"LegendFunction", "\[Rule]", "frame"}], ",", 
                   RowBox[{"LegendLayout", "\[Rule]", "\"Column\""}], ",", 
                   RowBox[{"LegendMargins", "\[Rule]", "2"}], ",", 
                   RowBox[{"LegendMarkers", "\[Rule]", 
                    RowBox[{"{", 
                    RowBox[{
                    GraphicsBox[{
                    EdgeForm[{
                    Thickness[Medium], 
                    GrayLevel[1]}], {
                    GrayLevel[1], 
                    Thickness[Tiny], 
                    CircleBox[{0, 0}, 0.1]}, 
                    DiskBox[{0, 0}, 0.1]}], ",", "0.03`"}], "}"}]}], ",", 
                   RowBox[{"Spacings", "\[Rule]", 
                    RowBox[{"{", 
                    RowBox[{"0.1`", ",", "0.4`"}], "}"}]}]}], "]"}]& ), 
              Editable -> True], TraditionalForm], 
            Scaled[{0.055, 0.65}], 
            ImageScaled[{0, 0.5}], FormatType -> StandardForm, 
            BaseStyle -> {FontSize -> Larger}]}}, {
         DisplayFunction -> Identity, Ticks -> {
            Charting`ScaledTicks[{Log, Exp}], Automatic}, 
          GridLines -> {None, None}, FrameTicks -> {{Automatic, Automatic}, {
             Charting`ScaledTicks[{Log, Exp}], 
             Charting`ScaledFrameTicks[{Log, Exp}]}}, DisplayFunction -> 
          Identity, 
          Method -> {
           "DefaultBoundaryStyle" -> Automatic, "DefaultMeshStyle" -> 
            AbsolutePointSize[6], "ScalingFunctions" -> None}, 
          DisplayFunction -> Identity, DisplayFunction -> Identity, 
          Ticks -> {Quiet[
             Charting`ScaledTicks[{Log, Exp}][#, #2, {6, 6}]]& , Automatic}, 
          AxesOrigin -> {-16.578612669557128`, 0}, 
          FrameTicks -> {{Automatic, 
             Charting`ScaledFrameTicks[{Identity, Identity}]}, {Quiet[
              Charting`ScaledTicks[{Log, Exp}][#, #2, {6, 6}]]& , 
             Charting`ScaledFrameTicks[{Log, Exp}]}}, 
          GridLines -> {None, None}, DisplayFunction -> Identity, 
          PlotRangePadding -> {{0, 0}, {0, 0}}, PlotRangeClipping -> True, 
          ImagePadding -> All, DisplayFunction -> Identity, 
          Method -> {
           "DefaultBoundaryStyle" -> Automatic, "DefaultMeshStyle" -> 
            AbsolutePointSize[6], "ScalingFunctions" -> None, 
            "ClippingRange" -> {{{-16.11809543009812, -5.295945934746507}, {
             0.0005314424571575858, 
             0.9995924225129945}}, {{-16.11809543009812, -5.295945934746507}, \
{0.0005314424571575858, 0.9995924225129945}}}}, DisplayFunction -> Identity, 
          AspectRatio -> NCache[GoldenRatio^(-1), 0.6180339887498948], 
          Axes -> {True, True}, AxesLabel -> {None, None}, 
          AxesOrigin -> {-16.578612669557128`, 0}, 
          CoordinatesToolOptions -> {"DisplayFunction" -> ({
              Exp[
               Part[#, 1]], 
              Part[#, 2]}& ), "CopiedValueFunction" -> ({
              Exp[
               Part[#, 1]], 
              Part[#, 2]}& )}, DisplayFunction :> Identity, 
          Frame -> {{True, False}, {True, False}}, FrameLabel -> {{
             FormBox[
             "\"\\!\\(\\*Cell[\\\"fractional CRP occupancy\\\", \\\"Text\\\",\
\\nCellChangeTimes->{{3.6541943215768204`*^9, \
3.654194322649226*^9}},\\nFontSize->11,ExpressionUUID->\\\"fb1a037c-9592-4c5c-\
927b-06474bd27de4\\\"]\\)\"", TraditionalForm], None}, {
             FormBox[
             "\"\\!\\(\\*Cell[TextData[Cell[BoxData[\\nFormBox[\\n\\n  \
RowBox[{\\nRowBox[{\\\"[\\\", \\\"cAMP\\\", \\\"]\\\"}], \\\" \\\", \\n\\n   \
RowBox[{\\\"(\\\", \\nStyleBox[\\\"M\\\",\\nFontSlant->\\\"Plain\\\"], \
\\\")\\\"}]}], \\n  \
TraditionalForm]],\\nFontSize->11,ExpressionUUID->\\\"c3974c37-b6f9-41f5-a0e7-\
a79b78c81acf\\\"]], \
\\\"Text\\\",\\nCellChangeTimes->{3.6541908437503166`*^9},ExpressionUUID->\\\"\
07cec81f-26f7-4f83-bed6-5b058d8778c0\\\"]\\)\"", TraditionalForm], None}}, 
          FrameStyle -> Directive[10, 
            GrayLevel[1], 
            Thickness[Large], FontColor -> GrayLevel[0]], 
          FrameTicks -> {{Automatic, Automatic}, {Automatic, Automatic}}, 
          FrameTicksStyle -> Directive[
            GrayLevel[1], 
            Thickness[Small], FontColor -> GrayLevel[0]], 
          GridLines -> {None, None}, GridLinesStyle -> Directive[
            GrayLevel[0.5, 0.4]], ImageSize -> 
          NCache[{295, 295/GoldenRatio}, {295, 182.32002668121896`}], 
          Method -> {
           "DefaultBoundaryStyle" -> Automatic, "DefaultMeshStyle" -> 
            AbsolutePointSize[6], "ScalingFunctions" -> None}, PlotLabel -> 
          FormBox[
            StyleBox[
            "\"MWC\"", FontFamily -> "Times", 12, StripOnInput -> False], 
            TraditionalForm], 
          PlotRange -> {{-16.578612669557128`, -5.065687204586901}, {-0.025, 
           1.08}}, PlotRangeClipping -> True, 
          PlotRangePadding -> {{Automatic, 0}, {0, Automatic}}, Prolog -> {
            RGBColor[
             NCache[{
               Rational[223, 255], 
               Rational[72, 85], 
               Rational[40, 51]}, {0.8745098039215686, 0.8470588235294118, 
              0.7843137254901961}]], 
            RectangleBox[
             Scaled[{0, 0}], 
             Scaled[{1, 1}]]}, Ticks -> {Automatic, Automatic}}], 
        InterpretTemplate[Legended[
          Graphics[{{{{{}, {}, 
               Annotation[{
                 Directive[
                  Opacity[1.], 
                  AbsoluteThickness[1.6], 
                  RGBColor[0.560181, 0.691569, 0.194885]], 
                 Line[CompressedData["
1:eJwV12k4VV0bB3DRgKTQMY/H7DjnSKVQ3cmYpEioqBAJjzITMqQyJTKFPJlT
iUwZCndkijI0kFASMpyzGxRJPe9+P+3rd+21132vtf77w5JzPGvpzMnBwaG1
goPj/0+RjbHhutIa6D3X2aZb4AzW/m+WHKQ0sEjII6PqoTOkDFL9oiU1sLYp
VHdnpzMIZj8681pcA0d9XRQusJ2BT4lleVZEA208FHlQ2wU4tx9UzN+ggcXd
AQYHX7rA3DHhZ7xcGlgv+1lrtZArRBgbKlf1MDFbTqZ0fYcbDBp/vjj8nIny
J6feD39wAw2TuA8ru5moetFW6skvN/hg0pdxuIOJpzTDBHpo7rDb1J5vAZkY
OmgHXEnu8NfM76t2BRMvrt7/6/0JDzhvWfioKYWJ7fNOYTwbPMHbftXBriNM
9F3g3H///TmArrcsQVsmclzdZWHMPgd82qVxR62ZKJ1xaxV7+RwUbrRpn7Zk
4sQl83sO4l4w2FW8i9uMiS3+X+XHD3vBTh0zuuEuJjpb1dXY9ngBt0gybxOV
iTWt/uwT3d6Q3SvbWjHLwICpmE9Xv/pCyRfP1VwzDHxsH/zKmssP6jc0GB/6
zMDvu+jfGBQ/eHPwyLPvnxi4ZTttlk/bD/j7knq2jDLwvVakQUSEH1zo4xx6
2MtA52XzPTYUfzjZ/4ldX81AwW+RxqJ7A0D+VbFoSxgD9d+Iigt/CgI+jRXN
7FAG7kk/eHPhdxDMxx1xFw9h4CXx88aE0Hlo0+dt9ApkYNmjUXc5g/PgWunu
JOvFQGz6ui258DyUXGeUhjoykMv+ZkCTRzBstajS325I9uf0pPAlXygYv2jy
vM/LQN7333RDzcKhIH3vkUVu8v1e1orYo+HA6fBSX38NA497/1nKcw2Hx98n
Rd9yMdBKwqr8V1Q4aIrxt6z8Q0fldSX2uo3hIH3KTsSOoKPlg7v7xDZHwM9f
i028r+g4Wn8AEpQioVBRU8A1m47vDzl8ndeKgmG1NqeELDr6m101+LA3CjZq
HH1YlUHHfecLfEbsoiBKJ/LYijQ66hoI3V13MQpOHegvzEygo4yD6DHj3ihQ
CPLWeR5Gx4UHb6SZnpcgv7vCSdORjrIV7qbmtZdhqM/ooe1JOh7g901If34Z
BAeGuMOO03E2IOf7/MfLEDnGWdp1lI7eKT2ec+uugONPy8VTh+hI3Zhp2nvq
ClBlv8enG9DxcP67qRDhaMj12fxwWYmOol/UTRZjYkCcpldCU6SjFl9kekhu
DKR8NM87Kk/HEfm8NuG6GLhs4ZZQK0PH9O9CIlc/x4AHM9fFV5SO2DzQcdEk
FrRm+UXmeOgYqXTm+z2+OOh2nAl4N6eOPqyMtrCieFi0yNWur1BHrdumwjmC
iTDp/+Ecd7k63tv5usJfNhFeZckUW5epI117vf0RRiKUT2QLf7+njv+cObpK
3zQR3IIyv9MK1fH1wFx/cWQiDOck389OV0eVv1pE+49EQOKSXESIOir27C/M
m0iCmKtuPCZG6pghv0PvJDsZLNmVxV4G6qhs/GIrz4oUED/wxzhrjzom32gY
bhFKgZINiZfZu9QRN8le9tROgRfJ1Vyp29Tx1+4s1axLKbAxk+PvmIo6vvK/
zOEglwo5RWnfgteq4wMJlVnJ02lQ29T8rqyXhvfGOm5EMDPg59Wdjxdf0PDZ
z5rFVMMM2GxXe1PvOQ2P10T8ajiWAaWL9+1fdtJQUapMYW90BhRuynj/s5mG
fLZ6wuYfM+B6/tnxndU0tLT220PNzASPK5KzXRk03F/zdp2/2E2QO+C/NOVI
wzciSmtEjt2CnB63C9oONNy3aZxXxv8WyB48wRl3goZCSqnlu5JugbSFCS/D
joZeBXd0W9tvgfghcXHfwzSMtSnpWBTPAUGbRm0OExoWdswuecTlANeJ1UGi
dBoqJRskPPHLhQnPtAWTBTU8rWhxMdc7H3bRUsf9fqhhyOIU31hUPtyYSu7J
+66G0atuftmUng9mJ5NuLxNq6K7Vzs39OB8qLOJtHnxWww4pr4NXVhfAhS2R
NSJDaqiQPyww9m8BCC/9EzD5WA0/6m3VCR4pBONLhgsXI9WwzkJT1TytGITL
/BR6w9VwR0XL9/F7xfBpsNBCMkwNu6ZOj8c/KYZw9dUlVcFqmLjS2E+UVQz1
L9tOTviS9eymdooa3gEG1eSZ0Wk1pHMFOHUu3gFKk2k2j5kaxunpvvE4ew/G
Fw/oX6OoYWdZ4+fH2aUQfzx28KGQGjZm9Quw6kthy9On/4wKkN8b9NO1B0vh
8jXtG3R+NQzsPlWkKFQGakryrK7VajhhxvK1jC0D70M/07gXVfETp7oFDzwA
jtKbMxFDquT/PiXxY2c5SDlNJ/neUkWeHd58ie6VwB2c/awgWxVDk3w0HodW
wrfrFlyvs1RRT39+269rldDWXOe79YYquhgu0IqqKuEcNdbmZ6IqPqXH6D//
WwnNY2pSgZGquIeWo2qfVgWuJz2Kg51VcfFHrQ2rvxoq7InGSJoqXq4bILZe
qgWB8Vfb+1XJepleetGZtXDOtb5CTkUVA6D/9lxZLTB9LhWhgiq+57z0eXao
FkqiJRL+SqliTClR3rqpDooqje3Pb1DFnO6QLd8+1kEmT85vrx8qmG3MuzPh
0COIqD643aFJBQtWyBu+OdcI9f67xeMbVLCMPWF26GojzG/TWH74SAW75l2K
p+80gmv9euSrVcEfTR9yHccbwbzphXHtAxVsOctIumLTBJKdZjbr81TQT54Z
aE1FqB028W+IUsHdqs6vzok9ATaXXpWYqQpyRfMlOmxqgZuajgNOJipoc/1q
6pheC+xzuLh030gFidn1UZ6WLVDc2Lp7j74KtppZaZX5tIBTkOlztx0q2N5t
UdT9sAUG2YcmHzFUcHkGDofCU3jy1kX0uJAKBoSNlo0dbYWUsviQvGFlnFTM
bP9d3w5S4rVrOoaUsaIpWyaxtx2KosavswaVsY+ibrp1sh1qj+jc2f5aGWtn
vekVAh0wzPX59Yvnythe09Tmf6YDFG31mb8blVHo48d3TMlOeMixNHYoVxl/
cdHDIhOewaDFaeNVLsq4sPNHq8ft5xAYVfol8asSrmvdLsNj0A8WGy0m56KU
sPT8VoXoudfQkRk5Sl2vhNf7Fc0XTYcg6MJ6edVcRXSYiqAk3hyFS9+4jWy3
KpJHHBd32WcMmPZJ7g6ogH468wOiD8dBSNFvROeQAv6bmX/4ZckEpI5PWbCH
5bE5XNEoIGUKvDXbC565ymOcrl0rS2MaqFIGNmKn5XGCzb/DS2saXq55wuPq
LI+1doz1X3WnYctIvecqR3k0mB7pnjCahh9XSrfvPiaPmf/wPMy3m4bAkdTu
6v3yuO1IebfXlWm4EH1qPkdTHr+l1W+zG5qGmNEVBgHLVFxL23D2X78Z2Lgq
5njuEhXfBOp45Z+fgX9pG4K6FqlYR1f0LQibgapA6VKZH1S80bAQmRkzAx8E
dUU7WFS06raft86eAS1j3znR91Tc/GFtqeDTGfhUNplS/4SKizE2xnn8s7Ar
omviz2UqOg3IFF+7QZoSpWd8iYo1qV7Wx2+SvrMjO/EiFZUsI36q5szCzr77
VvLhVPxuNyVYe3sWdsgltpgEkUG9bsYuezgLOk+scpPdqbhmLKph/atZ0Fox
aqd6kIoZelZ7b/LNAT3iy0srMSpyNXNeMPebA8926ssiESqe6HqpZhs4Bw/W
He5fpFBROpmwPhE8B5qZdb03BamoXTu02SViDrQqI59/WkvFsM/aGtZX52D3
xMZ2379yGDC+8QEWzIHlXu36lHE55FGwze/qm4MAgcicV/fl0NnHpVxYkQXX
kxvXcJbIYUxe5e9mZRaUUn57Mu/K4WlmVa+HGgsmxXx3xhbJYbrbHLWOyQIr
qssQ3JLDwNmenC06LNi02XTjvUQ5TFUhWmrNWTBrJRgd4UNa6kIYlz8LTtzI
O8vQlkORp6wN/I0s+HJlg2jwNjksTnsoxo0sCA+4gO1b5fDesWBXjmYW5Fkf
FXDQlMMas9KR2VYWfNooWJlMk8OwsAvmpc9Z4JoU8XNRSg6XRZaiPg6z4Fzs
ydAWTjl8ejqIEFhiQUSIdJxttyxy6oxsGGCyYe52Wlb4M1ksWDY6cm0TG2xe
8pcUd8ji6D2XP4ab2UBX+6978aksqlEnj5dqseHtwHv+jAZZtH3gW+6+k02u
L/f621JZ3OesP5FhyoaxafnMo0myeETCsuuFExv0bFTv2FnLYq9+Q/PnJDbI
fulfyreSRb7Oz0fUk9nAERNiNmspi5uVm3o8U9iA9T1E0AFZLLPxOfYljQ27
pf210k1kMVX2N/9kFumJ5pY+HVkUUx1uuVnIhl0+dqNGMrJ45k6Swq5aNvhJ
yyg79sqgkLuBQtQQG2qrnAU4n8ugvgL7ScQ7NiyZlvzO7ZTBSXP3iAvDbHJ/
tXvHmmXw9oEvrn6jbIjtPRTkUC2DToXehO1HNuRERnedzJRBqcf5kQvTbHg2
+fXsiVMyOBx/+WP6Ihuky57W2i1K4+Yny9HxQgQIN8j4VM5LI1tyd8CZjQSs
6zpP5/0qjQ18SimGFAKWJzXyaqalsW3VX7vfwgQMSWfHCb6Txta5it324gSk
J/gd72iQxsgNLstLsgRs8FRaueWiNIYGhofn0wngokcfWMsvjdoCgwd6DQj4
RDGKz+GVRkuw5/YxJKDtL1fn1jXSmHo8fBPFiIDo3rA9JzmkkdiaN2BjTAC/
b8DW6m9SOGJsHPFmLwHij1wkTgxI4TBDq7bOnACNvYZTFTlSmD59nV/ClgA7
Z86wo5ulMFJAvcvxDAHfWl/FFTGlsGKn2e4vpKOVbt/4RpPCgyunGKFuBFRP
7auIVZDC9e9Szqe6k/XcUifqKVL4h+fr26Z/CHjiqWImsSiJrplrVJa9CFAK
NBcbfiyJSmxwEj5PwNfYzEp7I0lk9Jt8mIkmgPfgyTWP9khiT6O2g20MAQoU
pWOiIIlaNnYhraStb5VzvtwmiRnHaiL/jSWgvrLDwkRVEgXEtYb2xRMQNfyT
0OSTxGqe6tUp18jzYRxS5+6XwFojqzfDqQTs6FtbWGEvgc4xczuccgkAry3B
5kclcP7WK60q0nsE7C1mrCVQ4FPrzMo8AkwsSv/IHZRA1xN1EYWkrfoOWift
kcC13Ane4/kEePSlrjmnLIEhInEplkUEZPXJuNG/iuOc1oDPf3cJWOrbzCyO
EkftKf7OW5UEVEyfe70ULo5ukpKXJkm7rSgN3h8qjv9ZS/+nXkXmQ0Ol45uf
OEbjb3od6fprkg47T4vjS++PoS+qCQjavyq5f684BrsNS7BqCFjsePNzmV8c
Rf6Effn9iIAfTUGNFhliKB19y8ijhYC0CrGpj6mkt+Um5ZDeXli33ve6GK6i
aZS9Ih0S++tkWpwYUotTHXc8JYDzcBDXu1AxrEp+XcrTSuZxJtDklKMYKsq4
/ZfVRoD6xsB+f5oYymsPxOV0EuDk6j+Z1SCKe/T6dmzqIfPRxGO9q14UG4/+
DDlKukQ4u/XDQ1EcfLw28yLpn09bChQfiGJkeZj76/+PlxNwKssTRc+/vZ4B
veT4oXvvm6+IYq7Y9IbqPnI9ZmOD0xaiWB+oEy/yioArm8y6tk2KYFzewpGw
QQJOcszzJn0UwVDBo1fySev0ZJnOjIqgRLF3cjtplsds580BEbyPeibr3xJw
qDi2Y0WnCCpWlStnk5aR6WztuieC2xZMByuGCKjhM8ITXiLoO6P1om2YgKkp
qL6yLIyCWq/l0z8QcDfJNEDmlzCW5Xv/KCftqXtYu+aHMJYfFnrQTXo+wa1h
ki2M5wbvf1gxRu6nVmqr4Zgw5j7z3OROWjJq5jVXmzAyuuXztD8SYCGb+jPs
mjDuiV5t2DZOwCPbmW2BVGF8HHg2Im+SAKPcwei70sIYt6a3uJ5073Tb22Fx
YVQdkarrJ/3pfH6wnpAw3vj1NoVzigC+bLsm3pXCOJagq+tA+vjYC6PsCQp5
f8qyFv9M9uNWebi5mILd48bHQqYJiK/ILZovoODevPLOJNLCv68tKOVScC1f
kfxt0rR4j4y4DAoGHQnN7CNtVao4YhVLwWt/V6cpzhBQ9C391JQ7BYXXW77u
JK2he7lazJWCNaVeq0ZJ11/0XW12ioISjvup30j3bLQofmBHwfSRSKr4LJlf
Ld65oP3k/JpTu86Qjgxb3FGyl4J3f31+E0Kar2Py6qghBd/VbbdLJC13pIWp
v4uClGc8zBrSJbnl4X46FNz0pDTkGWmtmVt9t7UoWPDf55oR0qiZQB3SpCCL
/uzDF9KmwSE+fEwKRo07LXDNEfA/pFGf4Q==
                  "]]}, 
                "Charting`Private`Tag$57278#1"], 
               Annotation[{
                 Directive[
                  Opacity[1.], 
                  AbsoluteThickness[1.6], 
                  RGBColor[0.880722, 0.611041, 0.142051]], 
                 Line[CompressedData["
1:eJwV13k4VO8XAHBRkrQoe5aZMWRmMLIUvnKULAlZihKylihLKKKsSYiQFMmS
rbKUpSTLiRTJXpGUtJBibkkSyu/+/prn85z3vu97znPOvc9QXXys3Lm5uLim
l3Bx/f9XVCgu/D9pFeT/eyOfedwZbE68mnOWUsGMhDdiRRHOcGmAFhgrqYJm
oU+6NiU7w7qsh0deSqjgeby29fgdZxCQn7TyEVXBvw7DN3IIZ+DWtJC7sVYF
J98cpKKvC0wcEHnGz6OCvfKTpn5nXIHZ4LJjE7cKXpo4srs3yRWOUMobbJeo
4MvJUj/9XFfoaEs6tHORjVe1z+y1eewKTW+mNE/PsrE0v8JBb6UblCzWvP30
lY381qJP1K65QYSRwcaqLjYeq4pxXt3uDgNGX6KGOtgol6/ar/neHVSM498v
fc7GwGDG46Bf7vDeuOfq3lY2jjd7O2tRDoGeiYPAb2Tjho91W/HEIfhnGvhD
q4KN0zZ6Z/5sPAynrAoeNl5i41mPXaqtmR7Qa2Us9iWFjdfXNM53V3oA0/pb
wNpkNoqUujtNtXvAa+tNys4X2Hje6sfhsAUP0Nxbn8Mdw0Ytl+c+LY5HYMb2
5VmDk2w8F1XRJa7gCccdllm072fjhagh57JOL4D215Pr9rFx9b3mnZu+eIGA
Vlm8nQ0bm3Ou9D1fchQKhGyfjluR+1EF1c01jsJAe7EunykbDZQnF0OzjsJW
bVMlA102Fu448yn3+DHgE03lb6Sx8W3DA9tWFR94EX24mJfKxo8ZnrdTzXwg
d+o/Q3MZNrrOjQmFePqAdueniLcb2Ejf7plzPd8Hjp3d/GdeiI1ZNy/9kFrl
C70/X49pLmcjn1vrRMBZX8jqprRUfFNGr1VrLgVF+EHJd29enq/KaJTRT3gl
+0Ht2noj6y/KeI1n1z3vXD94ZbH/2c9Pyvhnhe7jvEd+sLonuUv9nTK60/vK
n3AfhzM93IP3upXxiZqVs0DscXDq/cSprVbGhfX75fiy/cF7SlVlZZUyUsrr
n6+46w+h6yL8DlQo446Xu1ZJNfvDFSup6fkyZZyX+68gaMwfenr3/tEpVsZp
4ds7eDcFwPa+JzyNGcoo3tGlnPA0AGRfFIs1hynj3DO5iU7uEyCgsqSJc1oZ
tT7Kn/0kdgKm4/d7SYQqI5OI6hJkn4An+vwNfkHKOEzwfKk8cAI8Kr1cKX7K
qL24sFX83gkoSVEuO+2ijC6um4sifE6ChmWVvqaBMtbMZ+Rn/AoC6VKBSVd9
Zew49sZieHUw8K5wv5y0TRlD1JIDQSEYBlB4fHSrMo7C79tWB4LhlMrJxLTN
ZL2YIT6tTcHQsEb79dRGZTx5QGJudfopMOps9C7lV8bPRmFv/u0Nhfz0nftn
+cg4Ng0t8wsFbuc+ff3lyihvG3NLISEU6n6Oir3mUUbzhC5GU1MoqIqvbl76
VwlXzn9WM950GqTd7EXtCSWUC054V7f+DMz8mW3kf6GE0XynndSJMNjTHHlr
b68Sqn9ckTzHGw53EwTScrqVcIfb21lPkXA4KkPx3NyhRL5PQjaGaoTDhx1G
Qi5PlHBR/BW/S0A4dCaleTyoUcIINdc401/hUCCnKuiRpYR5ucIR8ksjYYj5
xDUxUwnF1qzrkxONBCEVu3tVV5Xw7mnbMW1mJERrRx5YclkJVfuWtxRaRILb
7t6CjEQl9JvwcY69Hgn04OPaHWFK+O+BA3eCbhTceF7hquqihH03km3cLkbD
YI/hvX1OSljy3m/3nsJoWNc/yBfmqITDqzWeOdRFQ+QId1m7nRIeCbzeWv8l
GlxmrGbdrJWQZ6rkfPX2s0Cj/ExI36GEP+OO1OXOn4Vcf7V7C/JKuP5I+DvX
yHMgwdpWwpJTwuuPUpwsMs/BpQ/meXaySng0VqZlf9U5iLH0TKyRUcLV6pfb
mkfPwVF27qEAMSXUiLn/atY0FjZ/Wy06sYKsf3yoK5/MeXju8vXkmwlFbE19
6ds3GAeGErPH+L8p4q4XdgNFv+OgsWeZm9a4Iorv+6NwXSgeKvSoFumfFbGz
xkHjh3k8pEvvU7B+p4hcX1X6NVriwWWwZeBZlyIqNVsTTjUJMGuZq1VboYiC
lq3q52sTYfTEe1++u4rIEyLkVPU6EV5kyhTblCvizsfTOtx/EuHu5yyRn7cV
kTtEtJpXMwk8gzN+sgoUsbI+yvz+/SQYykktzUpXxJqTKaUcx4uAxFlqRKgi
6ukrqG31T4YyoZZ9XacUUazBYz3jbDJc01p6USpYESnim5mM9GQIjor89yBQ
EXnXKB089DAZVEXD3kx5k+c3Xy3qX5oC+bpBaW7Oiuhf9la+JDMFzl/wXGFs
qIjLdehB/a9TwYpTWey3QxHrVUZG/vueChK7/xplblfEhsC3fHW8l6Bk7cUY
jq4ibtDnp69VvwSdqdU8aVsU0aV49M7Ki5dAKIPr34iCIt7S/vPezywNcgov
T4WsVEStzu7m9cOX4cjy98kFKxTRqJFfW+fPZVD1YGzqWq6Ix35/jzi7Ph2a
GXU+tKVkPfJOa4YYp8NoychE6wILJ1tUmLOV6aBYqTgmzGHhpzQhbafkK1DT
2PSmvJtFzkeTyJbDGTBzYWvdbCcLa0ZtU55FZYCafc21bR0sZAY4j4XlZEDZ
bKlDXxsLw25Cm8VgBhRsujo808RCM16awsXdmZByw+fj1moWHp6NHrutdw2O
npP81n6VhYyb+vfSda/Drb3p7UJXWHisISSh/uB1GJNdV+JwmYU974t5VkZc
BxdcfoxIYeEfU+ssqcfXYf+fKc66BBb2OmTybjTNBkOvtqn9Z1jYbpb7YX5T
DlB3n5gbc2Hhc5MkDx67XMjp8jyj5cxCd/CT/nA0FygWB7njD7Lw1GNtyf6w
XJC2NOZXtmfh1hZvh6WFuSBhLSERsJeFTh79/7x/5sI62wYtLmMWXjw9fTQr
JQ94DvIGiymxcFdEkgnr4w2IHJ5bOMJi4cRY623+PzeA24kIf8hgYfORIZ6l
a/KBy3kg1lGehRmhwaIG/+XDgsutK/kyLLTQuW+6NC0fpg+Z16isY+Fwp8Lh
VLMC+Ox9+bfxbyZq9rXeGO4rBF1W2sfAX0ws4N4bepgohCtjqV15P5moGzM3
um5lEZg6JRctEEw8WnRB8eX2IqiwTLC984WJS3aeyhCoKoIz6pH3RQeZ6GYu
j75ZxSAyd+zkaB0Txxw4rocv3ALfe0dd1z9kop0jM6Ox9Ba0HffarfeAiVzX
b2ds67wFod88NmZUM5GHI9LdvOY2fBhy7TcrY6LeNOX7k0u3oaxx/5bqbCZu
OlT85ndhCRidNfgdFclE8XcPHyVOloFIeSC9O5yJBmpc2Ytry+HTQIGlZBgT
Y1cZrshUL4dwRd6SqhAmPhJx2WkVWg61fU+cPgcwsd4x9vtH3jugTDN+ZniY
iT1zUnmnr90B4UaTrBWmTLzXHSX5a+AufPpy6tleE/J+SRhzbvIuVKy7/TvX
mImvl3MfV+WuAPNDK620DZhoH2Wm2cuqgNhVz3m9dJl4rSg0Qie8AhYOmPk+
V2Gi0/NE1RdKlfBxdrd+kjATZ3RsHV9eq4IEx7iBe+uZGEHXHCy/VwXqjx8f
eydI1mtZmOnt7iqISdK6orSaiSN2ibeWLasGprzsZDsveV961zFTn2o4bj1z
mW+WgSJeLGd9k3vAVXbta8QgAx2rTbI/S9TAzfX9YTcHGFjUT9vG0KoBq2BB
4Z5XDLy6QasixbYG8nfEAKWPgZINxbn9l2rA6I3PpYZ2BsaUigsrCz6ARD59
3fk6Bsp8HfdREawFKdfx5IBsBmodD31ewK4DvpCsZ/lZDBz0h/pdVnUwlWLJ
8zKTge1BL+clAuvgSdODAI0rDKTOGy5oPKwDX1qc7cxFBgou09N12VkPTSNM
qaBIBk6zRm2rjzWAh9PR4hB3Bqra/3Mu9kKwCqKM3HZlYLxGrnZ1GILOxRfi
Q84MvJJ4R/x1KoIg6sTrODKQL01Y41AdQq3MKu+/NmQ+v098Sl/9CFYNl6qF
GTNQdmuW6JH7j6DCgWiIZDHQs3BaDzY0g+DHF5q9DAYe4zXifqTSDL4etRVU
BQautaBW7jNsBrb/2UKkMzDZ113smV8zlMRuSPwnxcAKTt/Be23NUFhp5HBq
LQPZfCCCpx9Dxoqceb9fCmji8kZncqYFIqotNJ0bFfDBhVMBXCptUHtCTyKh
XgGXJNvmF5u1wfQWlYV7D8n17SIZx7zawKN2DQrUKGBgW/i0WVEbmDd2GtXc
UcCoO9/pRyjPQLLN1HZNngL+tKbcXi3WDjVDxifqoxUQewQeqkp1AIdnW5W4
iQKmLm7d4dXYDddUXfpdjRXQmDA5ld/dDbuco+ZKDRVQj4tX+OtINxQ3tOht
11dAMPV1z1jaA67BJh2eOgo4bdL5KdGkBwY41qMPlRXwWe76sKaBHnj0+pCY
43oFTJZUapL71wuXyhNC84Y2YvtEZQzh+RIGLA8bLTu0EZ9bFbe8Yb2BoOiy
7xd/yGNDOJf2mvT3YClkOToRLY+CSxPjww58hNaMyHe0NfLo6vlv4pHUKNh2
XvrtuUoeY5kHKE4bR2F0SdHaypXyePJheMmsyijwHGnfrs8nj17nxWvFdoyC
7hahItcl8qig5rZByHMUqvoKfPJ/yqHxTGvdz6pRyBFo45IfkMPF+dpMTcMx
CD6zRpaRK4cG96cW5G2+gIlb5nBwthyKF4SrCzt+AQmTjdeeZcnhTy0zg7/u
X6BWGISPZsihklkDURv4BeZKvJeXp8qhF/HVZuLSFwh90/FNPUYOE28oCG3s
/QJhmglVel5y+MLCbtuC0ThYSIv5JR+RQy7pIZDbPQ6UpflKHw7LYQ77iISx
zThg18PCKDc5fGdsejjEbRy4Dn+78sRBDmXKTUKvhI9DZJrJaVMLOcxV8rhS
en8czk7xGe7TIPOJ3DFpRv0KKkLZntFqclhv+uM5KHyFQQ2NpDub5FCe9bWE
ySbjwc4DfMpkPu4DQd90yPjiA88H8nK44Uz/RfF9ZHyVV5KEmByWrzU/zLxA
xjd2DAzN0fHU20MzGlNfIXqn61++P3Q8cNGLz3z2K7C9/lA1ftPxTsXacwf/
kfEyOa8LP+nIxS886M3/DdgaZ/5unaCj+MpzRkD7BtHb2bTst3SscvAdvGVB
xh2SvZyRXK8X/eNZ8Tcwn9jXU9JAx4FqO62G0m/gHULZMltHR5G6U1BS8Q3K
rpZzJz0gn39QlhZU9w0UX3VcraugY5k49UVv1zdQ2M3fKlpAR1tU/Hnx1zeg
bouid56n432G4Yz51gnQ6zaJE4+l46GRExG52ybA6eC6724xdBQbKzIiDCYg
53Tuw/lIcj9TrrRQ8wmQrm20YoTSUSD68A3HgxMgobYQHu1Nx+5Nd9fsCJ+A
9XKBb7Wt6ZjicGLznYYJWP3d8LazJR2DJbhMm5omgO+hWHDsbjq+MlV07Hoy
AQsWdUKvdpH5xdQkDHZOwKdQHlO/HXS0eH8qp/rdBFS9SK4t0qCjm7Xdqqi/
E7AnuixdSIyOySVHFrO2TIL57nD3/0ToGCob6ir+3yQYS1ipuQjR0etptutF
3UnQufOrs3wtHQPyw3b5GUwCfUiHd9cKOkqF9estWk3CtFp7QMScLH4Z/T61
+9gkpH0cs+QMyWJK3A+Pz9cnodtJrVnqjSxeGFp+syt3EgTenVE3ey2L7+4q
6N7Ln4TIAWHRkpeyyDV6Jijo1iT4dugPHemURSOzyBs91ZNgej/70OdGWVTj
LQ8abJ+EpfG2IUN5svj90OANl1+ToMd3Y2JlriwWWEeGDf+ehJCzHIf/smXR
bWfVpv1zkzAVdlYvI1MWtbR5GfqLk/A+oHLZvkuyaCHW0/GDjwMPHddc7Dsr
i+qW8pr1GzhwXPVp/jMPWTz05JaEPHCAJrXDVvywLHLO7IqgbONA3/JHKzzc
ZdHrgE2CmD4H1N/Wei9zkUWxB+UZS4w48OtcmabeAVkcAe7P9805EPQ27Xm1
mSxW86xPuO/AgTOxbtM5qrKocVnzlPApDij7jxQSKrJo/1YjtS2EA8MOjvt1
2WQ98zpuhJzmgJ7avoY3LFl8sDam+nU4B5a82xUrIieLl3Ovvzt9jgPRamqS
CaKyeCB19wGPSxw4/27JjpMLNORpt93wqoQDQsvOO+bO0fC5T5blsTIOXGet
DW6fpWGyD88p7jscqAqSLpP5RcMv9GUl8pUceL/uP7HWSRpaNv4ZtnnAgc1G
ARNiw2T8/tjLfS0c+FQ+eqn2EQ0vGL1rmX7DAZ9Xx8o/NdLw48lv23e/5cDc
wnTb6gYajt68x138jgNrTHgWXWppuEey03rPCAe0P8kcWVlJw5Zz5qFXRjmQ
LLZ/q30+DSvNI4a7v3NAN6L9898YGsboFFIFlxKgKxy9zegsDfW+n75JX0b6
pk7WxSgarl+hNr6Zl4CtPaV7ZMNpeFow77ItHwE61IvNxsE03KYm/eq8AAHa
j/bkpnrR0J/7vEGlEAGbl7yzZ1jQUNEBj9PppNMu1xw3p+E1bOYIypFm7Baq
M6Xhk0Bvq3+kNSyx3XwnDVn3tV71bSRAPTdPO2A7DSleT375sQhQ3XZYrFGd
huWPpDBElQCliO99e8TJ/KM3xXQCAd5PaX2FojTsWrA8la5HwJ1Ve3tnhWk4
Jqcfe3Ab+XzGg+5r68h8j/DMTGwnz6+M7Pi0koabY3O3/DUgQO+z0NOAf1RU
9hPYMb2LAKudWrWXPlJxTnnqkb4tAalJXg9GR6iYxSsy/4P0i5dZNZrvqShq
8dE7ex8BNi7c94eGqCjQo8c/u5+AAyHtlfRXVGz9p8rMsSfArdShtKqViq9b
AoeeOxNwUjAy50UpFQ/svql93YuAlNSG5dwlVHxXWn5w+1ECyoTnvdm3qPiB
41v/mfSoeMDWuEIqinjqbWR6E7CHdmgQssk4O677pi8Bm9RMhG5fpKKDM2ff
2UACvu1ZFxvhT8WrOxx/Vp4hgLffnCjzo+K23ivrt4URQNsfbzPkQ0X7wbdx
HaTtHJbKbTlKxeKe+YhP4QS0us88mnCj4vFH/rf4owgoODE4b2tDxaKWoWzN
cwQcvJLno6xFxWr37fWUJAK+n1srFrKFiuZPO9VTSIefPINPNajY8egwm+ci
AXk2doLOqlQ8cXbDnY+kPwmtq0xlUfFvy0fiegoBHskRM7NSZH3MzMf/pRHg
G+d0upmbipLRm3I8rhHAdapTbu0SKk5S/iS1k04+otNpv0jBX7MmQspZBFQY
i8nMzFPQ8F/i0A/S07zdqPCLgvw1YcEB2QQERcHSxDEK/n7KsDqUR0BEqHT8
vucUHHG/8HSxiICJosuZ4c8oGHRUN9ChmADbvtUlxa0UtLZRuldLWom5+Hz2
MQVF9H789L9JwOv+4dVX6ykotUXae+TW/+ufm/K6jILSX5f1FZcSMDIum2GX
TME8t/3jExUEmApfuxWZRMHbJSn/tlYScF9P6OGtCxTcKb32fiLpC+lLh+bO
U7CbcXs9u4oALYPPUpmR5H5H+WK9qsl8cwpz3/hTMJGeiH33Cdhmy7hpb0PB
J5fnPd3qCKB87527sYeCqa+GxQtJc50PNf1mRUGzPTeixkhjbRcRvJuC8U/5
zh+pJ/td+sTmdGMKSvgvuHo2/L//m5p7tCnoqlt9/SCS8+9v/85QhoKZKgvq
Eo8JkBbgVUmUomDazXd91qT/5ZdHvNxAQR2Zyc0XSDe84pZzE6NgX3K2ySLp
rdo3vSIEKXisvqn8fQv5vlgyM/uQh4Izgsq3rzwlIFBaZqNLtwz+XmBvHH5G
QE2VuyB3hwy2hdg8X9tOwJxJyXxumwxOv8qE7e3/7yet7pEmGaz1P5icTzqu
2zrYuVoG8148Gjv0nICcyNh2pwwZDKb1J37oIODZ6A+fg24y2M02VrnfTYDA
aU27RScZPH1yy+IH0rvXh+3IdpDBvdJleat7yHkGAfFhGxnc38A57E56+Ip8
k+NOGbTf+fb72l6yn0wOCDkqy6Dvqhq6Ux9Zj/LHNfaz0kiRj9/1/iUBIvUy
/pXT0jiVX2vM/4qAVe2nlPh/SOOXOn1xddILoyp598elsdJRVeMc6UHprPh1
b6TRyZHiyOonID0x0LG1XhqV+g/meA0QsNZbfql6lDTqGh7X7hgkgC80oiEu
TBrtg4q5p0gvnh8KGgmRxkB/nXyRNwRwClImEwOksSRbOeAg6Y63/16Nu0tj
0cVlpgTpOLP+m9nG0qjoL7qE7y0BPEqxu1eulsblVnfzpIfJeRQ2TMjhl8YF
PNCkQ/rJP542jeXSaDf/4rEd6djusO1OXOT9bpYdv0x6dcBJjeopKdz7xypQ
4D0BEg8PbTjYL4XUogSVn6RVdhqMVeRIofpy1Z0lHwhYp8pDN86Swsq64vkn
pH9KPHJ6e1UK+SaiLo2QvjehM7g8VQoP/O4JFvlIwH8X1Tvsz0qhx4tS4TDS
hv2ylbyeUrhbaOXNXZ8IsHfnDrNTk8LP+zInez8TMNXyIr6QLYUV4gZXJkjH
yhddmWJJYd1AlALvKAHVY7sq4uhSeMJfY06T9GrPtM+1wlIopZnmnkX6kbeC
6YZZSYxMUw90HiNAPshcfKhOEqtn3DX7vxBQN0CRV3ggifYqw+2TpK21fqoG
VEvi95i9xkvHyf6cSzcVKJPEfdTrCyqkX4eOhOlkS+LexH17z5NOiAgYvRYh
ifU8b4c0vhLwIy6j0sFQEr2vp42f+UYAv4XT8ofbJdEtosw7hTRdWP6AGEii
foHX+wLSNtl3ufu2SOKdQnrcc9K1la2WxgxJPCTzbFZsgoDooRlCVUASa2rt
9pSRFlG2VuTr3YACe0vi2yfJ+etZWVDhsAGd47g4fQQB4KceYm63AcNcWhkf
SG8XdLD8arMB6flX930nbWxZ9pdqsQEL7OOSBL6T35seC5vk7RswP2XRdQfp
oz1py303bsD1RqN375LO7JHxVPohgU6+oepRP8j57VFjF0dL4N1TuTuW/iTf
z+O+L+fCJTBq22DyWtKeS8pCzE5LoL+BUJ8k6UEVhdapQAk8QKvfpEG6NknS
eethCZxZscXZnXSw2bLU3p0S+PaqYWoz6dnWVzMLqyWwV2FZ2slpAn41BjdY
XhXHS9+P+uIvAi5XiI99SBPHAOPp422kNQserAlIEcdxn4PHekmHxv1xuhwv
jk5XF3d+Is29N5jnzWlxHLqufWP5DDl/X4OM3VzE0UFQasiUtKJQUO8JljjG
hFEyeki7epwYzawXw7i+5sctv8l+a1xho1srhrmmQX3PSZeIZLW8vyeGIUFc
Q32kZx4358vdEcNg/bzBkf+vpwq6lueJoePvJ4l//79+8PZw0zkx3Mjj2K82
S+ZjOjIwbimGogf+rr5G+twm0/Yto6L49mXDJvs/BDhxTfMnfxBFviaH/S6k
tbsyTb6+E8U3fiohHqQnj35ru9YvijpXzpUGkLYujmtd0iaKFtSrHQmkZWTa
Wtpvi6L6bVGuOtL3BQzxoJ8o/tZ9ZS0yR8DYGFSfWxBBW9PBroekbyWbnJT5
I4K6v+XtkLT3f3u17v8SwQSv0PePSU8netaPckRwZHj3SAdp7s1pLQYjIrg+
fr5ymLRk9NeXPE9EML7XJ4d7ngBLStpMWJIIFggHlBqQfrjv65Ygmgi6nVLb
9Yi0Ye5A7C1pEdw5TXVsId09/uT1kIQIZj6SPNZG+tOpGyHb1osge9YwrIe0
QJZ9I/9SEbRzHgwYIe040mmY9VkYz6fsKeZaIO/jWbm3qVgY7WRiTXRIJ1Tk
Fk7nC2Nt385RIC0yn/RbPlcYDVIvnNEnzUo4ejX+qjD6Txfnm5DeUyb3dk+c
MJo2Jj7dR7pwKt1tzEsYrzCXewWQVvkvplrcQxgX/pzpPkm6NiqA19RNGNcb
l6mGkO4Ssiy+Yy+MZUZ6kxGkZzfzTwSbkef7xv+XRDoybFanZKcwSo6LnUsh
LdA6euGdgTBa2Z3sSiNN3d/M1tcVRrWiSptrpEty74YHagvjTG16WjbpzV+z
e4o2C2PLlv09eaRRNZE2qCpM/t+dX1FI2iQk1F+ALYys2nC4Sfp/5EmNMw==

                  "]]}, "Charting`Private`Tag$57278#2"], 
               Annotation[{
                 Directive[
                  Opacity[1.], 
                  AbsoluteThickness[1.6], 
                  RGBColor[0.772079, 0.431554, 0.102387]], 
                 Line[CompressedData["
1:eJwVj3k01A0Xxy0tyKOUsWVfxixmRrQXN2nslQkpkV1IpeyP7CoRobJ7QkhZ
syWFm1KkbCEk0WIdv7Qhqd7eP+65557z+d7z+So6njrgwsfDw/P97/x/S4jF
hO2Q00DZhsSl1R66cNCvb9FB9u9teF13JEAXrvYr+UbLaOCZntdy9Rd0YW3W
ffdeaQ10Fqx6npmvC8LkmQOnJDQw5mmm8vdRXeDbaqZ6Y40GnlxvZbzOdjdw
j4g/E+LXwDlZZou5rR6EG7DVqjpYOMir+ds/mg39BhORQy9Y2BPAqjDPZIOG
YezIsucs1Es6UqlbzoYRw640yxYWerWVjVj0s2GXsa3wPLLwjnJD02GqPvw2
9f28reJvvie7ktuuD/8eyL/feJWFbjpuwpUUQzhju9ys7TAL//DNN/dJmwC0
DcysPcTCdw/tZdQ1TUB4W2ms9UEWRsSWRV0zMoF8MaunkwdYyJO92JEXYAL9
bYU6AqYsPEQO2HL3lQlobzdlsHVYyHu9tLguzRQEJK4INSqxsFT4omsdYx9k
dSo0V0wzUdEkJHz0uRkUz55cwT/FxOl3OoEir82gbk29gfkEExniQ04Gk2bQ
Z3b42dcPTLTKnNj2ZjkHRLoSOzYOM1FKt3VZOnAgpItvsKaTiXVXc/9xqOaA
ffcHoq6aiRtJZT4nbx8A5Z5CyUehTFx9MjV79oEFCGvwNhHBTHQfbTg03WEB
32IPH5c+y0TrLWPu8+8s4ImeUMPpACauEbnYpydoCW6Vx50UTjPxhERYStlB
SyhOYpYGOzKRufLX4Mg3S9jEqdLbymZioOnlWDmwAoP2xpMlQkwM/albMihi
DXkpRocXBJj4dKBqQErVGvgcXurprWTioY9xS8d3WMODr2OSA/xMfPvos4uR
mzVoSok8WvaLgcGO83FTTdYg52wjYfOJgY5N3Cs9QUdg7sdCo1APA9Pachzq
l2wgX1VT1C2LgUN8dpX28vYwRHviFJ/BwB/HbMOMmfYgpmFdU5XGwKqHraK7
te0hanvEEd5kBhoZpFdZH7EH5/3d+enxDLRY52KnlWoPKoFntr8IZeCgyLH0
ODEHuPG8wknTkYEShyeyd0s6Qo63Vs0SmYHJna86G/c5gzRdt5iu+tdvtddh
poMzXH23L9damYG7TvxKLPF2hvMcj/haeQZ2X1LdP5zqDJ6sHFcfSQaezBrO
EfrgDJunRSS4ggxcr0uTyAx2geeOU/6vuepY2PI2dk2DKyxwcrbVVajjFYZr
8Ki/O4z5jXgJ3FFH3w0eu07EuUNPhnzhwTJ17LIUZa264Q53PmaJfy1Sx+JB
7efB7e7gEZj+lZ6vjuByrhLIHjCUfaUkK0Udp5bbtOkNeAB+OqcYflYdv06/
8n+w1xMuxnkIGuqr48bdWZPiPqfgAFFZeHrP3//pPmozCadAev8vg4zd6igr
oHL/TckpKF6TcJ7QUcfPR67oiUycgvYr1fzXtqijdJBw/SumF4il8/wepaij
3eTgOP9NL8guSP4StEodxzo7U9/mnIbaxqbXZZ10DJ8q8Tj/2Bvm4rQfLLTT
UflJ8hvPXm/QsqnN1H1Bx5GDpnccxryhdKHE9mUrHRU+pBX5CfhA/oa0t3NN
dIzcdVB3/14fSLpx6r12NR1P7DJubB7wAc8LMtNtaXS8KlaWpPDbFxT3+y2O
O9JRb65Ly9c/ALI7PEK2OdCx61hQ2GxsACiY2fHF2tFxaPjDq7PZASDHMRRi
2tAxjyP4tqU1AKTNpaV9LOnYkB49wJINhLVWDdt4DOn42Ji6xH4aCPx2KwIl
GXQUnftP+wclCD6eTJ43nKdh688M6FUNAR36tfe+32k4HuHowtQNgdTxKx25
X2k4FdtIy7YJAVP7xJtLn2h4Szt/+sWVEKjgXLIqn6Dho0WxUgv+UAjZGHFX
YpCGQxBdqTQeCuKLJ/zHHtBQebjeQmM0DAzOsecjI2j4kHW55cBYBIiX+ap0
htHw99TDCaO5CPjQn8+RCaWhX4+Ky74VkRCmvqK4KoiGCSIO/4WSI6Hu5RP7
jz40LDQaNYg6FglMJcNn+sdouBiroK3AjQRSo3GWoCkNB2NCqr78iYL3C/v1
LpNo6P35BzXb4gJcOhrTX7OOhoklt4Y/u1+AjY8fnxgWpWH0hoKeg6EX4Pzl
bakMERrG0s62WN++ADSy8kzbChoyGAGlprzRcMZ8LllggYrNy5rTxiuigac0
cyp8kIqVKivk/VRjQNZpMtHnOhVn9kVpCZrGgUBQ1rO8LCq6BNtrabvGwZck
Dn9vBhXjAqgm0WFx8KTpns+mVCp+jTov6lwdB15KMVZzCVR8ZMNP3qgQD02j
NNmACCrKdYmsNFyMBzd7z8IgFypKOes4HrNPgArbTw0RdCp6jk19X7kvCUTf
92ztplKxPyN5uY5tEni51VUoUqgYzZ0KDvNMApb3uQJUoWKo04UOWmwSFEev
j/8tS8Wn1wgB8dYkKKg0sP13zV/foxkh+w2uQLpg9s/T3ylYmxKqc23vVQiv
Ntvq0EjBM0cjAuoik6HOb5f0pXoKpvqs3DCbkgzftmgs1dynoK/6ubwtxcng
VrcahWspGPH43vzPnmTY19huUFtOwYXS/2aPqKWATKup1epcCnLF8m3Pd6RA
7ZChX30UBdfaVfyZZaQBwa9bJWVMQf3iNPVcciZkajq+cjKkII/dhAVJJxNM
HCIXS/QpyKGn+GdYZkJhQ/Ou3XoULErr/zgSlQlOgcYvPHZSsEXTYonzIRP6
CfOx+0wKHiVS3g8UZMHDAVfJo+soKIR9KpPbr8PVsktnc4fU0PuTa/dGTg7I
SteubBlUwzD7m9UP7HOgIOp90ky/Gu4V+SpwwCsHag9vv7W1Vw1vZpfQ8i/n
wBD/RG/7CzW0adt9kWjPAdVDeqyfDWq4fjhVR8IsF2p4FkfNc9QwYIOJtYjt
DejnHDNY7qqGKu+9tkjl5UPuSWE/LWc1TC/091iqyYcTsXfyHBzV0G3Pgu2n
1nzga/7J23BUDXlbBquXzeaD+taEB35Waphws9mP2FkAYXL3NkwYqqGRtgK2
DBQAZVpIpo2uhl1skbEZ+UIIiCqdTfhMRiKTOnB/5DbUipyzH/5ExkOfJeMc
5m7DfOqRTjpBxi1rz9yVEC4CvxKB8idTZAz32JRRvaUIvPscTy29J+PH1y+7
ay8XwUmKBHGsj4wd9PDysd3F4Pw8dFrnPhkr2btjmDUlwBHjjHGjyEi3esEJ
cC8Hj8ENDaRIMoYqi3ll+5dDVPbaZJ1wMprHvOW+PFcOteo97IRgMuZsuK9g
m1sOCmyrfC0/Mo7CeqMfr8uB8LV1/vcYGbueFzvYce7ApVfu71Yak/HoY++j
UuwKaEmPGFZaTcYph35r3gNVYNV+dd7jHzLOlimNSDlWwRjvzTWVq8j4a1ZF
SOdMFfC7t+3WEyDjxK4/rreSqkBni9hNJ14yCpQv+yPcUwVVL/NP5X1VxRiP
DZH/HK6GbOFWHnK/KsJ0xBslzxoIDFmtTM1RRcKguFCythbOfRHQP7RJFT/M
rWv176sHlm3icQdUQc2ZR+tWbmyCdaq+b7abq6CisGJR27NmuPZ+nEMMKaOO
RPV9HpNncEbzad4zN2WcC7gvoHi4Ay4O8+7xX1JCE1HX65H7u0EnvO3jr/NK
aFfUoaft3QuM8NmXFlJK2K3ymJyS3g/+ohHZPSWKeCNh2qd54DXYpeaeYm5T
xOBXuy7MBbyF8LNysYeeK2BJm97PnpOjoGtFvWVzUAGvekakM3e+B185eTXH
TnmcU5WRMen/AHJlj2ttFuSQJw5HNpuPAT8jev8qETn0moycIdrGwcaFL9Ra
SxafNdU5da+chM8x6ZW2+jIYu3OB1rBpCnZ2rcqvsF2POzRiVnM3TcNilxar
MEoa39TwWU/ycaFi0qt3MUwa01xXTcuu4IIHb2nQ3mBpNG+cY5sJcmFQg9Ly
xVcaBQq22pau5kLdZRkH7WPSaCD0lm4mw4XAvcuvdBtJY1Wjsjx9ExcWWvrm
lkSksdc+WYntwoXvjYENnDQpvPGTLaHbyIXkCqnxd9eksNmeMGh6yIWt+fdW
+yRJ4fOi4026j7lwNuaHfXKsFErO7Uzd0coFPstA/tfBUng9rnBY+iUX1kwF
GDo7SmHCnGtS9BgX1MUCuv3oUmi8GOJPFp4BJze/sYx6Scxun3fIODAD0Y2C
B3XqJJEnWIJUZDEDxeJZzSM1khgj8OLgvYMzMPf4UZ5quSR2KShe7LL+yyuK
OpXlSuJ27bONs45/+cGit00XJHHjERXl6TMz8N10tH+SI4kt/97Q7U2cgQsb
TNu2jElg73KHPbfbZsCe55tQ4jsJFNYS23DxxQxs78gwnhqWQMWcTfmuHTMw
4zndmvlKApXrUtVkX86AeWFMC2+rBC7nKygLGJwBefnW5rYiCYzYQ8qdmpiB
u8L6aHdaAi3rBm7hMgLGx6H6wpI4PrbauuS2lYDbicb+8j/EcfO+eqJvGwEn
d1huu/tdHM/4RT3X20HAt3iP+jFCHOOflplK6xDAt/laM3tUHHW+6XvX6REg
EzXVy/9EHHUn38893UcAR+HaXOhlcawPiq2UcSbg/qGpLQFK4ojK1W+7YwnQ
z+mPvi0njqRnp2VV4gjonHwyMCQtjgLxglt94gn48O+NIN114jjfsm+laCIB
wlk2jULLxNHlUQVZO5mAo6Pt+lkfSah4w5Jun/3Xx6PSsqmQhFJPLrNfVRJw
qSKn4FseCb/Iu7curyZA/OfleXIOCdsf7WVr1RBAv+SZFptGwtWXgimxtQRY
lKq+sYghof/NHZXMegIKvqQ4jx8n4b2Fynj2EwI0dpyvlnIjYemfPd+cnhJQ
F+mzwtSZhNck646GtxDQIcYpLLchobKpL/veMwIWNgtxA/eSMOYiyUu2g4CI
0IWdxUYkNHYvX7ux82+flrG4YTYJ09Z4olEXAYqHH7H0dEi4eMt615mXBBTn
3Anz3U7CpQFxsXM9BGyeut51czMJc/aumEvuJQA145UGNUlIdeOO3ewjwDjo
rLcwi4R1IpfG774i4H99p3Pr
                  "]]}, 
                "Charting`Private`Tag$57278#3"]}}, {}, {}}, {{}, 
             GraphicsComplex[CompressedData["
1:eJztk1tM0wcUxlsthjLk4lCh/qEtlF64aNbgVNQeRmpQsYoaRRjBYFJtgwqL
UcGksmkFIylNEWXcBogWEQhtVoLcwpHWYeSmULDUgOC4tqNeIJsighodD0t8
3RMnOTnn8Xzfd37MIwn7xEtIJFLix/40P1cU/rsdPjmM9uCHb5btIp/n6kCn
ao9w6OfiUGjGRYVzPWzYG7B5IoeD7FqeIb3hIUTJDGdTy9g4tS6fpn3fAyoi
SeZg9sWfiEJiS/IAtGbF8laNsjCRrBMXVzwHYkamaCBYmG+/lLIjexherfh+
x2lvH3yxspm/hDsOSQKBkbHZG9cTElKxaQKMeuqf66hMHHVyXlFlskB8SNDR
7F103H+/u5Q5NwlKRXCYZIL25f6X8F89wZXq5471gXgs4t783m/ETTK1x52e
oADkt+7W9Z25DNw8iYhs80NJy87ZsPKbQI4pkqoFfkiXNbqknaoFOBy8c3kC
DyuNgcnkMQMcuavZ1PyUi4NTujRJbhvMiDKjL0i5mPvrdyOEQxcEpDwb97Ry
UCG/4mrn/2TBL4FptfrRZTO8Bnl4bBYba1zithfeHITd6vog93Ff5PI934of
DkOvptcaf8wXo5sLPIu2jYGqcO3sYBwLN2oY8zecrPD6naBtds4b++3OOLU6
2mDlgep6bbw3CoW/1VRabbD/0J5893wm0vdUTyf88ALOau+nt9szv+oPRzrV
m0UJRJo4orS75DgUzStzrhT7Y/fB4KVxWiWcaHAIrWvj4d0cyqXyq7dgOrL2
FIPBw5C+XP6z5AzQu92jDiRx8K0+JdyLXQZk9x8two//UCPlUh4f1EK2+d2r
ZDYbdan832O/rQY7Qwamxfii0OB2Y1VUA8xQRU8ZRhba8lIi9W7NcCBRbjBz
WKhxvF2pEbZAJyEaSLrmg9J/TFSlrh3ep5fRhYQPUv1Nzk0hXQv6lT6WAnlL
D4Qm/OJe0sREpypKpHzStKA/9tDPjTEVgxCzzDnVcp2BKVf9FPrbQ9Ad3eiv
NNJxWwEtnFQ6DFVrKmq6wukoOtrRORE6AtMv+7eixAuJ/i23truOQZSopI7x
gMA/DLbrfSoLdOo7soZMazAsM8+r/S8rTJpJHqZRGv7NiRw51zEJT+rKRXdG
PHCf9LjaVWSDDS6q+MK51V/NY5G/Rf4W+fv/+PsAsLY1Iw==
              "], {{{
                 Directive[
                  PointSize[0.011000000000000001`], 
                  AbsoluteThickness[1.6], 
                  RGBColor[0.560181, 0.691569, 0.194885], 
                  AbsolutePointSize[6]], {
                  Inset[
                   Graphics[{
                    Directive[
                    PointSize[0.011000000000000001`], 
                    AbsoluteThickness[1.6], 
                    RGBColor[0.560181, 0.691569, 0.194885], 
                    AbsolutePointSize[6]], 
                    EdgeForm[{
                    Thickness[Tiny], 
                    GrayLevel[1]}], 
                    Disk[{0, 0}, 0.1]}], 57, Automatic, 
                   Scaled[{0.03, 0.03}]], {}}, {
                  Inset[
                   Graphics[{
                    Directive[
                    PointSize[0.011000000000000001`], 
                    AbsoluteThickness[1.6], 
                    RGBColor[0.560181, 0.691569, 0.194885], 
                    AbsolutePointSize[6]], 
                    EdgeForm[{
                    Thickness[Tiny], 
                    GrayLevel[1]}], 
                    Disk[{0, 0}, 0.1]}], 58, Automatic, 
                   Scaled[{0.03, 0.03}]], {{
                    Thickness[0.005], 
                    
                    Line[{{-13.123113658795033`, 
                    0.1426990738799916}, {-13.123113658795033`, 
                    0.014786650219445793`}}]}, {
                    Thickness[0.005], 
                    Line[{
                    
                    Offset[{1.5, 0}, {-13.123113658795033`, 
                    0.1426990738799916}], 
                    
                    Offset[{-1.5, 0}, {-13.123113658795033`, 
                    0.1426990738799916}]}]}, {
                    Thickness[0.005], 
                    Line[{
                    
                    Offset[{1.5, 0}, {-13.123113658795033`, 
                    0.014786650219445793`}], 
                    
                    Offset[{-1.5, 0}, {-13.123113658795033`, 
                    0.014786650219445793`}]}]}}}, {
                  Inset[
                   Graphics[{
                    Directive[
                    PointSize[0.011000000000000001`], 
                    AbsoluteThickness[1.6], 
                    RGBColor[0.560181, 0.691569, 0.194885], 
                    AbsolutePointSize[6]], 
                    EdgeForm[{
                    Thickness[Tiny], 
                    GrayLevel[1]}], 
                    Disk[{0, 0}, 0.1]}], 59, Automatic, 
                   Scaled[{0.03, 0.03}]], {{
                    Thickness[0.005], 
                    
                    Line[{{-12.431719327062503`, 
                    0.176138882907514}, {-12.431719327062503`, 
                    0.035273250534588005`}}]}, {
                    Thickness[0.005], 
                    Line[{
                    
                    Offset[{1.5, 0}, {-12.431719327062503`, 
                    0.176138882907514}], 
                    
                    Offset[{-1.5, 0}, {-12.431719327062503`, 
                    0.176138882907514}]}]}, {
                    Thickness[0.005], 
                    Line[{
                    
                    Offset[{1.5, 0}, {-12.431719327062503`, 
                    0.035273250534588005`}], 
                    
                    Offset[{-1.5, 0}, {-12.431719327062503`, 
                    0.035273250534588005`}]}]}}}, {
                  Inset[
                   Graphics[{
                    Directive[
                    PointSize[0.011000000000000001`], 
                    AbsoluteThickness[1.6], 
                    RGBColor[0.560181, 0.691569, 0.194885], 
                    AbsolutePointSize[6]], 
                    EdgeForm[{
                    Thickness[Tiny], 
                    GrayLevel[1]}], 
                    Disk[{0, 0}, 0.1]}], 60, Automatic, 
                   Scaled[{0.03, 0.03}]], {{
                    Thickness[0.005], 
                    
                    Line[{{-11.800607537422009`, 
                    0.2600213920001933}, {-11.800607537422009`, 
                    0.15773654024831468`}}]}, {
                    Thickness[0.005], 
                    Line[{
                    
                    Offset[{1.5, 0}, {-11.800607537422009`, 
                    0.2600213920001933}], 
                    
                    Offset[{-1.5, 0}, {-11.800607537422009`, 
                    0.2600213920001933}]}]}, {
                    Thickness[0.005], 
                    Line[{
                    
                    Offset[{1.5, 0}, {-11.800607537422009`, 
                    0.15773654024831468`}], 
                    
                    Offset[{-1.5, 0}, {-11.800607537422009`, 
                    0.15773654024831468`}]}]}}}, {
                  Inset[
                   Graphics[{
                    Directive[
                    PointSize[0.011000000000000001`], 
                    AbsoluteThickness[1.6], 
                    RGBColor[0.560181, 0.691569, 0.194885], 
                    AbsolutePointSize[6]], 
                    EdgeForm[{
                    Thickness[Tiny], 
                    GrayLevel[1]}], 
                    Disk[{0, 0}, 0.1]}], 61, Automatic, 
                   Scaled[{0.03, 0.03}]], {{
                    Thickness[0.005], 
                    
                    Line[{{-11.331104033217956`, 
                    0.382747110594932}, {-11.331104033217956`, 
                    0.304471128209756}}]}, {
                    Thickness[0.005], 
                    Line[{
                    
                    Offset[{1.5, 0}, {-11.331104033217956`, 
                    0.382747110594932}], 
                    
                    Offset[{-1.5, 0}, {-11.331104033217956`, 
                    0.382747110594932}]}]}, {
                    Thickness[0.005], 
                    Line[{
                    
                    Offset[{1.5, 0}, {-11.331104033217956`, 
                    0.304471128209756}], 
                    
                    Offset[{-1.5, 0}, {-11.331104033217956`, 
                    0.304471128209756}]}]}}}, {
                  Inset[
                   Graphics[{
                    Directive[
                    PointSize[0.011000000000000001`], 
                    AbsoluteThickness[1.6], 
                    RGBColor[0.560181, 0.691569, 0.194885], 
                    AbsolutePointSize[6]], 
                    EdgeForm[{
                    Thickness[Tiny], 
                    GrayLevel[1]}], 
                    Disk[{0, 0}, 0.1]}], 62, Automatic, 
                   Scaled[{0.03, 0.03}]], {{
                    Thickness[0.005], 
                    
                    Line[{{-10.92586128321844, 
                    0.4824262167189893}, {-10.92586128321844, 
                    0.4698729546347527}}]}, {
                    Thickness[0.005], 
                    Line[{
                    
                    Offset[{1.5, 0}, {-10.92586128321844, 
                    0.4824262167189893}], 
                    Offset[{-1.5, 0}, {-10.92586128321844, 
                    0.4824262167189893}]}]}, {
                    Thickness[0.005], 
                    Line[{
                    
                    Offset[{1.5, 0}, {-10.92586128321844, 
                    0.4698729546347527}], 
                    
                    Offset[{-1.5, 0}, {-10.92586128321844, 
                    0.4698729546347527}]}]}}}, {
                  Inset[
                   Graphics[{
                    Directive[
                    PointSize[0.011000000000000001`], 
                    AbsoluteThickness[1.6], 
                    RGBColor[0.560181, 0.691569, 0.194885], 
                    AbsolutePointSize[6]], 
                    EdgeForm[{
                    Thickness[Tiny], 
                    GrayLevel[1]}], 
                    Disk[{0, 0}, 0.1]}], 63, Automatic, 
                   Scaled[{0.03, 0.03}]], {{
                    Thickness[0.005], 
                    
                    Line[{{-10.449387829585609`, 
                    0.5991294334786986}, {-10.449387829585609`, 
                    0.5680166744599894}}]}, {
                    Thickness[0.005], 
                    Line[{
                    
                    Offset[{1.5, 0}, {-10.449387829585609`, 
                    0.5991294334786986}], 
                    
                    Offset[{-1.5, 0}, {-10.449387829585609`, 
                    0.5991294334786986}]}]}, {
                    Thickness[0.005], 
                    Line[{
                    
                    Offset[{1.5, 0}, {-10.449387829585609`, 
                    0.5680166744599894}], 
                    
                    Offset[{-1.5, 0}, {-10.449387829585609`, 
                    0.5680166744599894}]}]}}}, {
                  Inset[
                   Graphics[{
                    Directive[
                    PointSize[0.011000000000000001`], 
                    AbsoluteThickness[1.6], 
                    RGBColor[0.560181, 0.691569, 0.194885], 
                    AbsolutePointSize[6]], 
                    EdgeForm[{
                    Thickness[Tiny], 
                    GrayLevel[1]}], 
                    Disk[{0, 0}, 0.1]}], 64, Automatic, 
                   Scaled[{0.03, 0.03}]], {{
                    Thickness[0.005], 
                    
                    Line[{{-10.056126042964983`, 
                    0.663851804949003}, {-10.056126042964983`, 
                    0.623083062596401}}]}, {
                    Thickness[0.005], 
                    Line[{
                    
                    Offset[{1.5, 0}, {-10.056126042964983`, 
                    0.663851804949003}], 
                    
                    Offset[{-1.5, 0}, {-10.056126042964983`, 
                    0.663851804949003}]}]}, {
                    Thickness[0.005], 
                    Line[{
                    
                    Offset[{1.5, 0}, {-10.056126042964983`, 
                    0.623083062596401}], 
                    
                    Offset[{-1.5, 0}, {-10.056126042964983`, 
                    0.623083062596401}]}]}}}, {
                  Inset[
                   Graphics[{
                    Directive[
                    PointSize[0.011000000000000001`], 
                    AbsoluteThickness[1.6], 
                    RGBColor[0.560181, 0.691569, 0.194885], 
                    AbsolutePointSize[6]], 
                    EdgeForm[{
                    Thickness[Tiny], 
                    GrayLevel[1]}], 
                    Disk[{0, 0}, 0.1]}], 65, Automatic, 
                   Scaled[{0.03, 0.03}]], {{
                    Thickness[0.005], 
                    
                    Line[{{-9.567301071024731, 
                    0.8194429939170246}, {-9.567301071024731, 
                    0.6903247275204415}}]}, {
                    Thickness[0.005], 
                    Line[{
                    
                    Offset[{1.5, 0}, {-9.567301071024731, 
                    0.8194429939170246}], 
                    
                    Offset[{-1.5, 0}, {-9.567301071024731, 
                    0.8194429939170246}]}]}, {
                    Thickness[0.005], 
                    Line[{
                    
                    Offset[{1.5, 0}, {-9.567301071024731, 
                    0.6903247275204415}], 
                    
                    Offset[{-1.5, 0}, {-9.567301071024731, 
                    0.6903247275204415}]}]}}}, {
                  Inset[
                   Graphics[{
                    Directive[
                    PointSize[0.011000000000000001`], 
                    AbsoluteThickness[1.6], 
                    RGBColor[0.560181, 0.691569, 0.194885], 
                    AbsolutePointSize[6]], 
                    EdgeForm[{
                    Thickness[Tiny], 
                    GrayLevel[1]}], 
                    Disk[{0, 0}, 0.1]}], 66, Automatic, 
                   Scaled[{0.03, 0.03}]], {{
                    Thickness[0.005], 
                    
                    Line[{{-9.115484840963504, 
                    0.859744252054983}, {-9.115484840963504, 
                    0.755643666024961}}]}, {
                    Thickness[0.005], 
                    Line[{
                    Offset[{1.5, 0}, {-9.115484840963504, 0.859744252054983}], 
                    
                    Offset[{-1.5, 0}, {-9.115484840963504, 
                    0.859744252054983}]}]}, {
                    Thickness[0.005], 
                    Line[{
                    Offset[{1.5, 0}, {-9.115484840963504, 0.755643666024961}], 
                    
                    Offset[{-1.5, 0}, {-9.115484840963504, 
                    0.755643666024961}]}]}}}, {
                  Inset[
                   Graphics[{
                    Directive[
                    PointSize[0.011000000000000001`], 
                    AbsoluteThickness[1.6], 
                    RGBColor[0.560181, 0.691569, 0.194885], 
                    AbsolutePointSize[6]], 
                    EdgeForm[{
                    Thickness[Tiny], 
                    GrayLevel[1]}], 
                    Disk[{0, 0}, 0.1]}], 67, Automatic, 
                   Scaled[{0.03, 0.03}]], {{
                    Thickness[0.005], 
                    
                    Line[{{-8.517943472806941, 
                    0.8935481516457365}, {-8.517943472806941, 
                    0.7843531836339855}}]}, {
                    Thickness[0.005], 
                    Line[{
                    
                    Offset[{1.5, 0}, {-8.517943472806941, 
                    0.8935481516457365}], 
                    
                    Offset[{-1.5, 0}, {-8.517943472806941, 
                    0.8935481516457365}]}]}, {
                    Thickness[0.005], 
                    Line[{
                    
                    Offset[{1.5, 0}, {-8.517943472806941, 
                    0.7843531836339855}], 
                    
                    Offset[{-1.5, 0}, {-8.517943472806941, 
                    0.7843531836339855}]}]}}}, {
                  Inset[
                   Graphics[{
                    Directive[
                    PointSize[0.011000000000000001`], 
                    AbsoluteThickness[1.6], 
                    RGBColor[0.560181, 0.691569, 0.194885], 
                    AbsolutePointSize[6]], 
                    EdgeForm[{
                    Thickness[Tiny], 
                    GrayLevel[1]}], 
                    Disk[{0, 0}, 0.1]}], 68, Automatic, 
                   Scaled[{0.03, 0.03}]], {{
                    Thickness[0.005], 
                    
                    Line[{{-7.8247962922469965`, 
                    1.014326833082758}, {-7.8247962922469965`, 
                    0.860216982124834}}]}, {
                    Thickness[0.005], 
                    Line[{
                    
                    Offset[{1.5, 0}, {-7.8247962922469965`, 
                    1.014326833082758}], 
                    
                    Offset[{-1.5, 0}, {-7.8247962922469965`, 
                    1.014326833082758}]}]}, {
                    Thickness[0.005], 
                    Line[{
                    
                    Offset[{1.5, 0}, {-7.8247962922469965`, 
                    0.860216982124834}], 
                    
                    Offset[{-1.5, 0}, {-7.8247962922469965`, 
                    0.860216982124834}]}]}}}, {
                  Inset[
                   Graphics[{
                    Directive[
                    PointSize[0.011000000000000001`], 
                    AbsoluteThickness[1.6], 
                    RGBColor[0.560181, 0.691569, 0.194885], 
                    AbsolutePointSize[6]], 
                    EdgeForm[{
                    Thickness[Tiny], 
                    GrayLevel[1]}], 
                    Disk[{0, 0}, 0.1]}], 69, Automatic, 
                   Scaled[{0.03, 0.03}]], {}}}, {
                 Directive[
                  PointSize[0.011000000000000001`], 
                  AbsoluteThickness[1.6], 
                  RGBColor[0.880722, 0.611041, 0.142051], 
                  AbsolutePointSize[6]], {
                  Inset[
                   Graphics[{
                    Directive[
                    PointSize[0.011000000000000001`], 
                    AbsoluteThickness[1.6], 
                    RGBColor[0.880722, 0.611041, 0.142051], 
                    AbsolutePointSize[6]], 
                    EdgeForm[{
                    Thickness[Tiny], 
                    GrayLevel[1]}], 
                    Disk[{0, 0}, 0.1]}], 70, Automatic, 
                   Scaled[{0.03, 0.03}]], {}}, {
                  Inset[
                   Graphics[{
                    Directive[
                    PointSize[0.011000000000000001`], 
                    AbsoluteThickness[1.6], 
                    RGBColor[0.880722, 0.611041, 0.142051], 
                    AbsolutePointSize[6]], 
                    EdgeForm[{
                    Thickness[Tiny], 
                    GrayLevel[1]}], 
                    Disk[{0, 0}, 0.1]}], 71, Automatic, 
                   Scaled[{0.03, 0.03}]], {{
                    Thickness[0.005], 
                    
                    Line[{{-14.865332682462952`, 
                    0.00113560850017575}, {-14.865332682462952`, \
-0.0062733575128974105`}}]}, {
                    Thickness[0.005], 
                    Line[{
                    
                    Offset[{1.5, 0}, {-14.865332682462952`, 
                    0.00113560850017575}], 
                    
                    Offset[{-1.5, 0}, {-14.865332682462952`, 
                    0.00113560850017575}]}]}, {
                    Thickness[0.005], 
                    Line[{
                    
                    Offset[{
                    1.5, 0}, {-14.865332682462952`, -0.0062733575128974105`}], 
                    
                    Offset[{-1.5, 
                    0}, {-14.865332682462952`, \
-0.0062733575128974105`}]}]}}}, {
                  Inset[
                   Graphics[{
                    Directive[
                    PointSize[0.011000000000000001`], 
                    AbsoluteThickness[1.6], 
                    RGBColor[0.880722, 0.611041, 0.142051], 
                    AbsolutePointSize[6]], 
                    EdgeForm[{
                    Thickness[Tiny], 
                    GrayLevel[1]}], 
                    Disk[{0, 0}, 0.1]}], 72, Automatic, 
                   Scaled[{0.03, 0.03}]], {{
                    Thickness[0.005], 
                    
                    Line[{{-14.103192630416055`, 
                    0.028560852069831298`}, {-14.103192630416055`, \
-0.004669973745213898}}]}, {
                    Thickness[0.005], 
                    Line[{
                    
                    Offset[{1.5, 0}, {-14.103192630416055`, 
                    0.028560852069831298`}], 
                    
                    Offset[{-1.5, 0}, {-14.103192630416055`, 
                    0.028560852069831298`}]}]}, {
                    Thickness[0.005], 
                    Line[{
                    
                    Offset[{
                    1.5, 0}, {-14.103192630416055`, -0.004669973745213898}], 
                    
                    Offset[{-1.5, 
                    0}, {-14.103192630416055`, -0.004669973745213898}]}]}}}, {
                 
                  Inset[
                   Graphics[{
                    Directive[
                    PointSize[0.011000000000000001`], 
                    AbsoluteThickness[1.6], 
                    RGBColor[0.880722, 0.611041, 0.142051], 
                    AbsolutePointSize[6]], 
                    EdgeForm[{
                    Thickness[Tiny], 
                    GrayLevel[1]}], 
                    Disk[{0, 0}, 0.1]}], 73, Automatic, 
                   Scaled[{0.03, 0.03}]], {{
                    Thickness[0.005], 
                    Line[{{-13.464853686351105`, 
                    0.04878360008742455}, {-13.464853686351105`, 
                    0.031954943513375245`}}]}, {
                    Thickness[0.005], 
                    Line[{
                    
                    Offset[{1.5, 0}, {-13.464853686351105`, 
                    0.04878360008742455}], 
                    
                    Offset[{-1.5, 0}, {-13.464853686351105`, 
                    0.04878360008742455}]}]}, {
                    Thickness[0.005], 
                    Line[{
                    
                    Offset[{1.5, 0}, {-13.464853686351105`, 
                    0.031954943513375245`}], 
                    
                    Offset[{-1.5, 0}, {-13.464853686351105`, 
                    0.031954943513375245`}]}]}}}, {
                  Inset[
                   Graphics[{
                    Directive[
                    PointSize[0.011000000000000001`], 
                    AbsoluteThickness[1.6], 
                    RGBColor[0.880722, 0.611041, 0.142051], 
                    AbsolutePointSize[6]], 
                    EdgeForm[{
                    Thickness[Tiny], 
                    GrayLevel[1]}], 
                    Disk[{0, 0}, 0.1]}], 74, Automatic, 
                   Scaled[{0.03, 0.03}]], {{
                    Thickness[0.005], 
                    
                    Line[{{-13.122363377404328`, 
                    0.10529116880573826`}, {-13.122363377404328`, 
                    0.09354695372798473}}]}, {
                    Thickness[0.005], 
                    Line[{
                    
                    Offset[{1.5, 0}, {-13.122363377404328`, 
                    0.10529116880573826`}], 
                    
                    Offset[{-1.5, 0}, {-13.122363377404328`, 
                    0.10529116880573826`}]}]}, {
                    Thickness[0.005], 
                    Line[{
                    
                    Offset[{1.5, 0}, {-13.122363377404328`, 
                    0.09354695372798473}], 
                    
                    Offset[{-1.5, 0}, {-13.122363377404328`, 
                    0.09354695372798473}]}]}}}, {
                  Inset[
                   Graphics[{
                    Directive[
                    PointSize[0.011000000000000001`], 
                    AbsoluteThickness[1.6], 
                    RGBColor[0.880722, 0.611041, 0.142051], 
                    AbsolutePointSize[6]], 
                    EdgeForm[{
                    Thickness[Tiny], 
                    GrayLevel[1]}], 
                    Disk[{0, 0}, 0.1]}], 75, Automatic, 
                   Scaled[{0.03, 0.03}]], {{
                    Thickness[0.005], 
                    
                    Line[{{-12.716898269296165`, 
                    0.16429473839688438`}, {-12.716898269296165`, 
                    0.1623047339722076}}]}, {
                    Thickness[0.005], 
                    Line[{
                    
                    Offset[{1.5, 0}, {-12.716898269296165`, 
                    0.16429473839688438`}], 
                    
                    Offset[{-1.5, 0}, {-12.716898269296165`, 
                    0.16429473839688438`}]}]}, {
                    Thickness[0.005], 
                    Line[{
                    
                    Offset[{1.5, 0}, {-12.716898269296165`, 
                    0.1623047339722076}], 
                    
                    Offset[{-1.5, 0}, {-12.716898269296165`, 
                    0.1623047339722076}]}]}}}, {
                  Inset[
                   Graphics[{
                    Directive[
                    PointSize[0.011000000000000001`], 
                    AbsoluteThickness[1.6], 
                    RGBColor[0.880722, 0.611041, 0.142051], 
                    AbsolutePointSize[6]], 
                    EdgeForm[{
                    Thickness[Tiny], 
                    GrayLevel[1]}], 
                    Disk[{0, 0}, 0.1]}], 76, Automatic, 
                   Scaled[{0.03, 0.03}]], {{
                    Thickness[0.005], 
                    
                    Line[{{-12.429216196844383`, 
                    0.2353167031874098}, {-12.429216196844383`, 
                    0.2116076327941662}}]}, {
                    Thickness[0.005], 
                    Line[{
                    
                    Offset[{1.5, 0}, {-12.429216196844383`, 
                    0.2353167031874098}], 
                    
                    Offset[{-1.5, 0}, {-12.429216196844383`, 
                    0.2353167031874098}]}]}, {
                    Thickness[0.005], 
                    Line[{
                    
                    Offset[{1.5, 0}, {-12.429216196844383`, 
                    0.2116076327941662}], 
                    
                    Offset[{-1.5, 0}, {-12.429216196844383`, 
                    0.2116076327941662}]}]}}}, {
                  Inset[
                   Graphics[{
                    Directive[
                    PointSize[0.011000000000000001`], 
                    AbsoluteThickness[1.6], 
                    RGBColor[0.880722, 0.611041, 0.142051], 
                    AbsolutePointSize[6]], 
                    EdgeForm[{
                    Thickness[Tiny], 
                    GrayLevel[1]}], 
                    Disk[{0, 0}, 0.1]}], 77, Automatic, 
                   Scaled[{0.03, 0.03}]], {{
                    Thickness[0.005], 
                    
                    Line[{{-12.206072645530174`, 
                    0.2997188694562904}, {-12.206072645530174`, 
                    0.2640156120157376}}]}, {
                    Thickness[0.005], 
                    Line[{
                    
                    Offset[{1.5, 0}, {-12.206072645530174`, 
                    0.2997188694562904}], 
                    
                    Offset[{-1.5, 0}, {-12.206072645530174`, 
                    0.2997188694562904}]}]}, {
                    Thickness[0.005], 
                    Line[{
                    
                    Offset[{1.5, 0}, {-12.206072645530174`, 
                    0.2640156120157376}], 
                    
                    Offset[{-1.5, 0}, {-12.206072645530174`, 
                    0.2640156120157376}]}]}}}, {
                  Inset[
                   Graphics[{
                    Directive[
                    PointSize[0.011000000000000001`], 
                    AbsoluteThickness[1.6], 
                    RGBColor[0.880722, 0.611041, 0.142051], 
                    AbsolutePointSize[6]], 
                    EdgeForm[{
                    Thickness[Tiny], 
                    GrayLevel[1]}], 
                    Disk[{0, 0}, 0.1]}], 78, Automatic, 
                   Scaled[{0.03, 0.03}]], {{
                    Thickness[0.005], 
                    
                    Line[{{-11.959212567598648`, 
                    0.3738852101953557}, {-11.959212567598648`, 
                    0.3501162301007523}}]}, {
                    Thickness[0.005], 
                    Line[{
                    
                    Offset[{1.5, 0}, {-11.959212567598648`, 
                    0.3738852101953557}], 
                    
                    Offset[{-1.5, 0}, {-11.959212567598648`, 
                    0.3738852101953557}]}]}, {
                    Thickness[0.005], 
                    Line[{
                    
                    Offset[{1.5, 0}, {-11.959212567598648`, 
                    0.3501162301007523}], 
                    
                    Offset[{-1.5, 0}, {-11.959212567598648`, 
                    0.3501162301007523}]}]}}}, {
                  Inset[
                   Graphics[{
                    Directive[
                    PointSize[0.011000000000000001`], 
                    AbsoluteThickness[1.6], 
                    RGBColor[0.880722, 0.611041, 0.142051], 
                    AbsolutePointSize[6]], 
                    EdgeForm[{
                    Thickness[Tiny], 
                    GrayLevel[1]}], 
                    Disk[{0, 0}, 0.1]}], 79, Automatic, 
                   Scaled[{0.03, 0.03}]], {}}, {
                  Inset[
                   Graphics[{
                    Directive[
                    PointSize[0.011000000000000001`], 
                    AbsoluteThickness[1.6], 
                    RGBColor[0.880722, 0.611041, 0.142051], 
                    AbsolutePointSize[6]], 
                    EdgeForm[{
                    Thickness[Tiny], 
                    GrayLevel[1]}], 
                    Disk[{0, 0}, 0.1]}], 80, Automatic, 
                   Scaled[{0.03, 0.03}]], {{
                    Thickness[0.005], 
                    
                    Line[{{-11.289781913656018`, 
                    0.5294244967224058}, {-11.289781913656018`, 
                    0.5107664696272902}}]}, {
                    Thickness[0.005], 
                    Line[{
                    Offset[{1.5, 0}, {-11.289781913656018`, 
                    0.5294244967224058}], 
                    
                    Offset[{-1.5, 0}, {-11.289781913656018`, 
                    0.5294244967224058}]}]}, {
                    Thickness[0.005], 
                    Line[{
                    
                    Offset[{1.5, 0}, {-11.289781913656018`, 
                    0.5107664696272902}], 
                    
                    Offset[{-1.5, 0}, {-11.289781913656018`, 
                    0.5107664696272902}]}]}}}, {
                  Inset[
                   Graphics[{
                    Directive[
                    PointSize[0.011000000000000001`], 
                    AbsoluteThickness[1.6], 
                    RGBColor[0.880722, 0.611041, 0.142051], 
                    AbsolutePointSize[6]], 
                    EdgeForm[{
                    Thickness[Tiny], 
                    GrayLevel[1]}], 
                    Disk[{0, 0}, 0.1]}], 81, Automatic, 
                   Scaled[{0.03, 0.03}]], {{
                    Thickness[0.005], 
                    
                    Line[{{-10.953309677034806`, 
                    0.6564972492381895}, {-10.953309677034806`, 
                    0.6429164061399084}}]}, {
                    Thickness[0.005], 
                    Line[{
                    
                    Offset[{1.5, 0}, {-10.953309677034806`, 
                    0.6564972492381895}], 
                    
                    Offset[{-1.5, 0}, {-10.953309677034806`, 
                    0.6564972492381895}]}]}, {
                    Thickness[0.005], 
                    Line[{
                    
                    Offset[{1.5, 0}, {-10.953309677034806`, 
                    0.6429164061399084}], 
                    
                    Offset[{-1.5, 0}, {-10.953309677034806`, 
                    0.6429164061399084}]}]}}}, {
                  Inset[
                   Graphics[{
                    Directive[
                    PointSize[0.011000000000000001`], 
                    AbsoluteThickness[1.6], 
                    RGBColor[0.880722, 0.611041, 0.142051], 
                    AbsolutePointSize[6]], 
                    EdgeForm[{
                    Thickness[Tiny], 
                    GrayLevel[1]}], 
                    Disk[{0, 0}, 0.1]}], 82, Automatic, 
                   Scaled[{0.03, 0.03}]], {{
                    Thickness[0.005], 
                    
                    Line[{{-10.7019952487539, 
                    0.743259860205791}, {-10.7019952487539, 
                    0.7112385411389509}}]}, {
                    Thickness[0.005], 
                    Line[{
                    Offset[{1.5, 0}, {-10.7019952487539, 0.743259860205791}], 
                    
                    
                    Offset[{-1.5, 0}, {-10.7019952487539, 
                    0.743259860205791}]}]}, {
                    Thickness[0.005], 
                    Line[{
                    Offset[{1.5, 0}, {-10.7019952487539, 0.7112385411389509}], 
                    
                    Offset[{-1.5, 0}, {-10.7019952487539, 
                    0.7112385411389509}]}]}}}, {
                  Inset[
                   Graphics[{
                    Directive[
                    PointSize[0.011000000000000001`], 
                    AbsoluteThickness[1.6], 
                    RGBColor[0.880722, 0.611041, 0.142051], 
                    AbsolutePointSize[6]], 
                    EdgeForm[{
                    Thickness[Tiny], 
                    GrayLevel[1]}], 
                    Disk[{0, 0}, 0.1]}], 83, Automatic, 
                   Scaled[{0.03, 0.03}]], {{
                    Thickness[0.005], 
                    
                    Line[{{-10.191169624987909`, 
                    0.8493312093321251}, {-10.191169624987909`, 
                    0.841742205081837}}]}, {
                    Thickness[0.005], 
                    Line[{
                    
                    Offset[{1.5, 0}, {-10.191169624987909`, 
                    0.8493312093321251}], 
                    
                    Offset[{-1.5, 0}, {-10.191169624987909`, 
                    0.8493312093321251}]}]}, {
                    Thickness[0.005], 
                    Line[{
                    
                    Offset[{1.5, 0}, {-10.191169624987909`, 
                    0.841742205081837}], 
                    
                    Offset[{-1.5, 0}, {-10.191169624987909`, 
                    0.841742205081837}]}]}}}, {
                  Inset[
                   Graphics[{
                    Directive[
                    PointSize[0.011000000000000001`], 
                    AbsoluteThickness[1.6], 
                    RGBColor[0.880722, 0.611041, 0.142051], 
                    AbsolutePointSize[6]], 
                    EdgeForm[{
                    Thickness[Tiny], 
                    GrayLevel[1]}], 
                    Disk[{0, 0}, 0.1]}], 84, Automatic, 
                   Scaled[{0.03, 0.03}]], {{
                    Thickness[0.005], 
                    
                    Line[{{-9.498022444427964, 
                    0.9550603437957181}, {-9.498022444427964, 
                    0.9230629934620358}}]}, {
                    Thickness[0.005], 
                    Line[{
                    
                    Offset[{1.5, 0}, {-9.498022444427964, 
                    0.9550603437957181}], 
                    
                    Offset[{-1.5, 0}, {-9.498022444427964, 
                    0.9550603437957181}]}]}, {
                    Thickness[0.005], 
                    Line[{
                    
                    Offset[{1.5, 0}, {-9.498022444427964, 
                    0.9230629934620358}], 
                    
                    Offset[{-1.5, 0}, {-9.498022444427964, 
                    0.9230629934620358}]}]}}}, {
                  Inset[
                   Graphics[{
                    Directive[
                    PointSize[0.011000000000000001`], 
                    AbsoluteThickness[1.6], 
                    RGBColor[0.880722, 0.611041, 0.142051], 
                    AbsolutePointSize[6]], 
                    EdgeForm[{
                    Thickness[Tiny], 
                    GrayLevel[1]}], 
                    Disk[{0, 0}, 0.1]}], 85, Automatic, 
                   Scaled[{0.03, 0.03}]], {{
                    Thickness[0.005], 
                    
                    Line[{{-9.210340371976182, 
                    0.981931252146024}, {-9.210340371976182, 
                    0.950607464416922}}]}, {
                    Thickness[0.005], 
                    Line[{
                    Offset[{1.5, 0}, {-9.210340371976182, 0.981931252146024}], 
                    
                    Offset[{-1.5, 0}, {-9.210340371976182, 
                    0.981931252146024}]}]}, {
                    Thickness[0.005], 
                    Line[{
                    Offset[{1.5, 0}, {-9.210340371976182, 0.950607464416922}], 
                    
                    Offset[{-1.5, 0}, {-9.210340371976182, 
                    0.950607464416922}]}]}}}, {
                  Inset[
                   Graphics[{
                    Directive[
                    PointSize[0.011000000000000001`], 
                    AbsoluteThickness[1.6], 
                    RGBColor[0.880722, 0.611041, 0.142051], 
                    AbsolutePointSize[6]], 
                    EdgeForm[{
                    Thickness[Tiny], 
                    GrayLevel[1]}], 
                    Disk[{0, 0}, 0.1]}], 86, Automatic, 
                   Scaled[{0.03, 0.03}]], {{
                    Thickness[0.005], 
                    
                    Line[{{-8.804875263868018, 
                    0.9916943903069848}, {-8.804875263868018, 
                    0.9617815197763633}}]}, {
                    Thickness[0.005], 
                    Line[{
                    
                    Offset[{1.5, 0}, {-8.804875263868018, 
                    0.9916943903069848}], 
                    
                    Offset[{-1.5, 0}, {-8.804875263868018, 
                    0.9916943903069848}]}]}, {
                    Thickness[0.005], 
                    Line[{
                    
                    Offset[{1.5, 0}, {-8.804875263868018, 
                    0.9617815197763633}], 
                    
                    Offset[{-1.5, 0}, {-8.804875263868018, 
                    0.9617815197763633}]}]}}}, {
                  Inset[
                   Graphics[{
                    Directive[
                    PointSize[0.011000000000000001`], 
                    AbsoluteThickness[1.6], 
                    RGBColor[0.880722, 0.611041, 0.142051], 
                    AbsolutePointSize[6]], 
                    EdgeForm[{
                    Thickness[Tiny], 
                    GrayLevel[1]}], 
                    Disk[{0, 0}, 0.1]}], 87, Automatic, 
                   Scaled[{0.03, 0.03}]], {{
                    Thickness[0.005], 
                    
                    Line[{{-8.517193191416238, 
                    1.0228986316968267`}, {-8.517193191416238, 
                    0.9771013683031732}}]}, {
                    Thickness[0.005], 
                    Line[{
                    
                    Offset[{1.5, 0}, {-8.517193191416238, 
                    1.0228986316968267`}], 
                    
                    Offset[{-1.5, 0}, {-8.517193191416238, 
                    1.0228986316968267`}]}]}, {
                    Thickness[0.005], 
                    Line[{
                    
                    Offset[{1.5, 0}, {-8.517193191416238, 
                    0.9771013683031732}], 
                    
                    Offset[{-1.5, 0}, {-8.517193191416238, 
                    0.9771013683031732}]}]}}}}, {
                 Directive[
                  PointSize[0.011000000000000001`], 
                  AbsoluteThickness[1.6], 
                  RGBColor[0.772079, 0.431554, 0.102387], 
                  AbsolutePointSize[6]], {
                  Inset[
                   Graphics[{
                    Directive[
                    PointSize[0.011000000000000001`], 
                    AbsoluteThickness[1.6], 
                    RGBColor[0.772079, 0.431554, 0.102387], 
                    AbsolutePointSize[6]], 
                    EdgeForm[{
                    Thickness[Tiny], 
                    GrayLevel[1]}], 
                    Disk[{0, 0}, 0.1]}], 88, Automatic, 
                   Scaled[{0.03, 0.03}]], {}}, {
                  Inset[
                   Graphics[{
                    Directive[
                    PointSize[0.011000000000000001`], 
                    AbsoluteThickness[1.6], 
                    RGBColor[0.772079, 0.431554, 0.102387], 
                    AbsolutePointSize[6]], 
                    EdgeForm[{
                    Thickness[Tiny], 
                    GrayLevel[1]}], 
                    Disk[{0, 0}, 0.1]}], 89, Automatic, 
                   Scaled[{0.03, 0.03}]], {{
                    Thickness[0.005], 
                    
                    Line[{{-14.508948056424357`, 
                    0.008886782168695519}, {-14.508948056424357`, \
-0.0018946072841285596`}}]}, {
                    Thickness[0.005], 
                    Line[{
                    
                    Offset[{1.5, 0}, {-14.508948056424357`, 
                    0.008886782168695519}], 
                    
                    Offset[{-1.5, 0}, {-14.508948056424357`, 
                    0.008886782168695519}]}]}, {
                    Thickness[0.005], 
                    Line[{
                    
                    Offset[{
                    1.5, 0}, {-14.508948056424357`, -0.0018946072841285596`}], 
                    
                    Offset[{-1.5, 
                    0}, {-14.508948056424357`, \
-0.0018946072841285596`}]}]}}}, {
                  Inset[
                   Graphics[{
                    Directive[
                    PointSize[0.011000000000000001`], 
                    AbsoluteThickness[1.6], 
                    RGBColor[0.772079, 0.431554, 0.102387], 
                    AbsolutePointSize[6]], 
                    EdgeForm[{
                    Thickness[Tiny], 
                    GrayLevel[1]}], 
                    Disk[{0, 0}, 0.1]}], 90, Automatic, 
                   Scaled[{0.03, 0.03}]], {{
                    Thickness[0.005], 
                    
                    Line[{{-13.815510557964274`, 
                    0.020508666561209338`}, {-13.815510557964274`, 
                    0.01044141795532986}}]}, {
                    Thickness[0.005], 
                    Line[{
                    
                    Offset[{1.5, 0}, {-13.815510557964274`, 
                    0.020508666561209338`}], 
                    
                    Offset[{-1.5, 0}, {-13.815510557964274`, 
                    0.020508666561209338`}]}]}, {
                    Thickness[0.005], 
                    Line[{
                    
                    Offset[{1.5, 0}, {-13.815510557964274`, 
                    0.01044141795532986}], 
                    Offset[{-1.5, 0}, {-13.815510557964274`, 
                    0.01044141795532986}]}]}}}, {
                  Inset[
                   Graphics[{
                    Directive[
                    PointSize[0.011000000000000001`], 
                    AbsoluteThickness[1.6], 
                    RGBColor[0.772079, 0.431554, 0.102387], 
                    AbsolutePointSize[6]], 
                    EdgeForm[{
                    Thickness[Tiny], 
                    GrayLevel[1]}], 
                    Disk[{0, 0}, 0.1]}], 91, Automatic, 
                   Scaled[{0.03, 0.03}]], {{
                    Thickness[0.005], 
                    
                    Line[{{-12.89985853558593, 
                    0.054627396195950195`}, {-12.89985853558593, 
                    0.0296571191611536}}]}, {
                    Thickness[0.005], 
                    Line[{
                    
                    Offset[{1.5, 0}, {-12.89985853558593, 
                    0.054627396195950195`}], 
                    
                    Offset[{-1.5, 0}, {-12.89985853558593, 
                    0.054627396195950195`}]}]}, {
                    Thickness[0.005], 
                    Line[{
                    
                    Offset[{1.5, 0}, {-12.89985853558593, 
                    0.0296571191611536}], 
                    
                    Offset[{-1.5, 0}, {-12.89985853558593, 
                    0.0296571191611536}]}]}}}, {
                  Inset[
                   Graphics[{
                    Directive[
                    PointSize[0.011000000000000001`], 
                    AbsoluteThickness[1.6], 
                    RGBColor[0.772079, 0.431554, 0.102387], 
                    AbsolutePointSize[6]], 
                    EdgeForm[{
                    Thickness[Tiny], 
                    GrayLevel[1]}], 
                    Disk[{0, 0}, 0.1]}], 92, Automatic, 
                   Scaled[{0.03, 0.03}]], {{
                    Thickness[0.005], 
                    
                    Line[{{-12.562747589468906`, 
                    0.0193551125905853}, {-12.562747589468906`, 
                    0.010406666683093101`}}]}, {
                    Thickness[0.005], 
                    Line[{
                    
                    Offset[{1.5, 0}, {-12.562747589468906`, 
                    0.0193551125905853}], 
                    
                    Offset[{-1.5, 0}, {-12.562747589468906`, 
                    0.0193551125905853}]}]}, {
                    Thickness[0.005], 
                    Line[{
                    
                    Offset[{1.5, 0}, {-12.562747589468906`, 
                    0.010406666683093101`}], 
                    
                    Offset[{-1.5, 0}, {-12.562747589468906`, 
                    0.010406666683093101`}]}]}}}, {
                  Inset[
                   Graphics[{
                    Directive[
                    PointSize[0.011000000000000001`], 
                    AbsoluteThickness[1.6], 
                    RGBColor[0.772079, 0.431554, 0.102387], 
                    AbsolutePointSize[6]], 
                    EdgeForm[{
                    Thickness[Tiny], 
                    GrayLevel[1]}], 
                    Disk[{0, 0}, 0.1]}], 93, Automatic, 
                   Scaled[{0.03, 0.03}]], {{
                    Thickness[0.005], 
                    
                    Line[{{-11.736069016284437`, 
                    0.05769901808419279}, {-11.736069016284437`, 
                    0.04053887161802581}}]}, {
                    Thickness[0.005], 
                    Line[{
                    
                    Offset[{1.5, 0}, {-11.736069016284437`, 
                    0.05769901808419279}], 
                    
                    Offset[{-1.5, 0}, {-11.736069016284437`, 
                    0.05769901808419279}]}]}, {
                    Thickness[0.005], 
                    Line[{
                    
                    Offset[{1.5, 0}, {-11.736069016284437`, 
                    0.04053887161802581}], 
                    
                    Offset[{-1.5, 0}, {-11.736069016284437`, 
                    0.04053887161802581}]}]}}}, {
                  Inset[
                   Graphics[{
                    Directive[
                    PointSize[0.011000000000000001`], 
                    AbsoluteThickness[1.6], 
                    RGBColor[0.772079, 0.431554, 0.102387], 
                    AbsolutePointSize[6]], 
                    EdgeForm[{
                    Thickness[Tiny], 
                    GrayLevel[1]}], 
                    Disk[{0, 0}, 0.1]}], 94, Automatic, 
                   Scaled[{0.03, 0.03}]], {{
                    Thickness[0.005], 
                    
                    Line[{{-11.330603908176274`, 
                    0.07405740712788669}, {-11.330603908176274`, 
                    0.061404521268535295`}}]}, {
                    Thickness[0.005], 
                    Line[{
                    
                    Offset[{1.5, 0}, {-11.330603908176274`, 
                    0.07405740712788669}], 
                    
                    Offset[{-1.5, 0}, {-11.330603908176274`, 
                    0.07405740712788669}]}]}, {
                    Thickness[0.005], 
                    Line[{
                    
                    Offset[{1.5, 0}, {-11.330603908176274`, 
                    0.061404521268535295`}], 
                    
                    Offset[{-1.5, 0}, {-11.330603908176274`, 
                    0.061404521268535295`}]}]}}}, {
                  Inset[
                   Graphics[{
                    Directive[
                    PointSize[0.011000000000000001`], 
                    AbsoluteThickness[1.6], 
                    RGBColor[0.772079, 0.431554, 0.102387], 
                    AbsolutePointSize[6]], 
                    EdgeForm[{
                    Thickness[Tiny], 
                    GrayLevel[1]}], 
                    Disk[{0, 0}, 0.1]}], 95, Automatic, 
                   Scaled[{0.03, 0.03}]], {{
                    Thickness[0.005], 
                    
                    Line[{{-11.075149118417626`, 
                    0.09095383361026645}, {-11.075149118417626`, 
                    0.07369978949260335}}]}, {
                    Thickness[0.005], 
                    Line[{
                    
                    Offset[{1.5, 0}, {-11.075149118417626`, 
                    0.09095383361026645}], 
                    
                    Offset[{-1.5, 0}, {-11.075149118417626`, 
                    0.09095383361026645}]}]}, {
                    Thickness[0.005], 
                    Line[{
                    Offset[{1.5, 0}, {-11.075149118417626`, 
                    0.07369978949260335}], 
                    
                    Offset[{-1.5, 0}, {-11.075149118417626`, 
                    0.07369978949260335}]}]}}}, {
                  Inset[
                   Graphics[{
                    Directive[
                    PointSize[0.011000000000000001`], 
                    AbsoluteThickness[1.6], 
                    RGBColor[0.772079, 0.431554, 0.102387], 
                    AbsolutePointSize[6]], 
                    EdgeForm[{
                    Thickness[Tiny], 
                    GrayLevel[1]}], 
                    Disk[{0, 0}, 0.1]}], 96, Automatic, 
                   Scaled[{0.03, 0.03}]], {{
                    Thickness[0.005], 
                    
                    Line[{{-10.680723206927732`, 
                    0.1188183177897996}, {-10.680723206927732`, 
                    0.1026504447425984}}]}, {
                    Thickness[0.005], 
                    Line[{
                    
                    Offset[{1.5, 0}, {-10.680723206927732`, 
                    0.1188183177897996}], 
                    
                    Offset[{-1.5, 0}, {-10.680723206927732`, 
                    0.1188183177897996}]}]}, {
                    Thickness[0.005], 
                    Line[{
                    
                    Offset[{1.5, 0}, {-10.680723206927732`, 
                    0.1026504447425984}], 
                    
                    Offset[{-1.5, 0}, {-10.680723206927732`, 
                    0.1026504447425984}]}]}}}, {
                  Inset[
                   Graphics[{
                    Directive[
                    PointSize[0.011000000000000001`], 
                    AbsoluteThickness[1.6], 
                    RGBColor[0.772079, 0.431554, 0.102387], 
                    AbsolutePointSize[6]], 
                    EdgeForm[{
                    Thickness[Tiny], 
                    GrayLevel[1]}], 
                    Disk[{0, 0}, 0.1]}], 97, Automatic, 
                   Scaled[{0.03, 0.03}]], {{
                    Thickness[0.005], 
                    
                    Line[{{-10.41431317630212, 
                    0.14434653604691383`}, {-10.41431317630212, 
                    0.13817074019031417`}}]}, {
                    Thickness[0.005], 
                    Line[{
                    
                    Offset[{1.5, 0}, {-10.41431317630212, 
                    0.14434653604691383`}], 
                    
                    Offset[{-1.5, 0}, {-10.41431317630212, 
                    0.14434653604691383`}]}]}, {
                    Thickness[0.005], 
                    Line[{
                    
                    Offset[{1.5, 0}, {-10.41431317630212, 
                    0.13817074019031417`}], 
                    
                    Offset[{-1.5, 0}, {-10.41431317630212, 
                    0.13817074019031417`}]}]}}}, {
                  Inset[
                   Graphics[{
                    Directive[
                    PointSize[0.011000000000000001`], 
                    AbsoluteThickness[1.6], 
                    RGBColor[0.772079, 0.431554, 0.102387], 
                    AbsolutePointSize[6]], 
                    EdgeForm[{
                    Thickness[Tiny], 
                    GrayLevel[1]}], 
                    Disk[{0, 0}, 0.1]}], 98, Automatic, 
                   Scaled[{0.03, 0.03}]], {{
                    Thickness[0.005], 
                    
                    Line[{{-10.077840939680906`, 
                    0.19271069400944152`}, {-10.077840939680906`, 
                    0.1708568200156465}}]}, {
                    Thickness[0.005], 
                    Line[{
                    
                    Offset[{1.5, 0}, {-10.077840939680906`, 
                    0.19271069400944152`}], 
                    
                    Offset[{-1.5, 0}, {-10.077840939680906`, 
                    0.19271069400944152`}]}]}, {
                    Thickness[0.005], 
                    Line[{
                    
                    Offset[{1.5, 0}, {-10.077840939680906`, 
                    0.1708568200156465}], 
                    
                    Offset[{-1.5, 0}, {-10.077840939680906`, 
                    0.1708568200156465}]}]}}}, {
                  Inset[
                   Graphics[{
                    Directive[
                    PointSize[0.011000000000000001`], 
                    AbsoluteThickness[1.6], 
                    RGBColor[0.772079, 0.431554, 0.102387], 
                    AbsolutePointSize[6]], 
                    EdgeForm[{
                    Thickness[Tiny], 
                    GrayLevel[1]}], 
                    Disk[{0, 0}, 0.1]}], 99, Automatic, 
                   Scaled[{0.03, 0.03}]], {{
                    Thickness[0.005], 
                    
                    Line[{{-9.7919377774364, 
                    0.24543385643611113`}, {-9.7919377774364, 
                    0.2187115747169229}}]}, {
                    Thickness[0.005], 
                    Line[{
                    
                    Offset[{1.5, 0}, {-9.7919377774364, 
                    0.24543385643611113`}], 
                    
                    Offset[{-1.5, 0}, {-9.7919377774364, 
                    0.24543385643611113`}]}]}, {
                    Thickness[0.005], 
                    Line[{
                    Offset[{1.5, 0}, {-9.7919377774364, 0.2187115747169229}], 
                    
                    
                    Offset[{-1.5, 0}, {-9.7919377774364, 
                    0.2187115747169229}]}]}}}, {
                  Inset[
                   Graphics[{
                    Directive[
                    PointSize[0.011000000000000001`], 
                    AbsoluteThickness[1.6], 
                    RGBColor[0.772079, 0.431554, 0.102387], 
                    AbsolutePointSize[6]], 
                    EdgeForm[{
                    Thickness[Tiny], 
                    GrayLevel[1]}], 
                    Disk[{0, 0}, 0.1]}], 100, Automatic, 
                   Scaled[{0.03, 0.03}]], {{
                    Thickness[0.005], 
                    
                    Line[{{-9.555207242437968, 
                    0.2967169952708314}, {-9.555207242437968, 
                    0.2736866101388926}}]}, {
                    Thickness[0.005], 
                    Line[{
                    
                    Offset[{1.5, 0}, {-9.555207242437968, 
                    0.2967169952708314}], 
                    
                    Offset[{-1.5, 0}, {-9.555207242437968, 
                    0.2967169952708314}]}]}, {
                    Thickness[0.005], 
                    Line[{
                    
                    Offset[{1.5, 0}, {-9.555207242437968, 
                    0.2736866101388926}], 
                    
                    Offset[{-1.5, 0}, {-9.555207242437968, 
                    0.2736866101388926}]}]}}}, {
                  Inset[
                   Graphics[{
                    Directive[
                    PointSize[0.011000000000000001`], 
                    AbsoluteThickness[1.6], 
                    RGBColor[0.772079, 0.431554, 0.102387], 
                    AbsolutePointSize[6]], 
                    EdgeForm[{
                    Thickness[Tiny], 
                    GrayLevel[1]}], 
                    Disk[{0, 0}, 0.1]}], 101, Automatic, 
                   Scaled[{0.03, 0.03}]], {{
                    Thickness[0.005], 
                    
                    Line[{{-9.210340371976182, 
                    0.34719252199700484`}, {-9.210340371976182, 
                    0.3334127068342511}}]}, {
                    Thickness[0.005], 
                    Line[{
                    
                    Offset[{1.5, 0}, {-9.210340371976182, 
                    0.34719252199700484`}], 
                    
                    Offset[{-1.5, 0}, {-9.210340371976182, 
                    0.34719252199700484`}]}]}, {
                    Thickness[0.005], 
                    Line[{
                    
                    Offset[{1.5, 0}, {-9.210340371976182, 
                    0.3334127068342511}], 
                    
                    Offset[{-1.5, 0}, {-9.210340371976182, 
                    0.3334127068342511}]}]}}}, {
                  Inset[
                   Graphics[{
                    Directive[
                    PointSize[0.011000000000000001`], 
                    AbsoluteThickness[1.6], 
                    RGBColor[0.772079, 0.431554, 0.102387], 
                    AbsolutePointSize[6]], 
                    EdgeForm[{
                    Thickness[Tiny], 
                    GrayLevel[1]}], 
                    Disk[{0, 0}, 0.1]}], 102, Automatic, 
                   Scaled[{0.03, 0.03}]], {{
                    Thickness[0.005], 
                    
                    Line[{{-8.874291196632502, 
                    0.4050352960093176}, {-8.874291196632502, 
                    0.3739584726422724}}]}, {
                    Thickness[0.005], 
                    Line[{
                    
                    Offset[{1.5, 0}, {-8.874291196632502, 
                    0.4050352960093176}], 
                    
                    Offset[{-1.5, 0}, {-8.874291196632502, 
                    0.4050352960093176}]}]}, {
                    Thickness[0.005], 
                    Line[{
                    
                    Offset[{1.5, 0}, {-8.874291196632502, 
                    0.3739584726422724}], 
                    
                    Offset[{-1.5, 0}, {-8.874291196632502, 
                    0.3739584726422724}]}]}}}, {
                  Inset[
                   Graphics[{
                    Directive[
                    PointSize[0.011000000000000001`], 
                    AbsoluteThickness[1.6], 
                    RGBColor[0.772079, 0.431554, 0.102387], 
                    AbsolutePointSize[6]], 
                    EdgeForm[{
                    Thickness[Tiny], 
                    GrayLevel[1]}], 
                    Disk[{0, 0}, 0.1]}], 103, Automatic, 
                   Scaled[{0.03, 0.03}]], {{
                    Thickness[0.005], 
                    
                    Line[{{-8.517193191416238, 
                    0.5446728561432668}, {-8.517193191416238, 
                    0.4974077753413773}}]}, {
                    Thickness[0.005], 
                    Line[{
                    
                    Offset[{1.5, 0}, {-8.517193191416238, 
                    0.5446728561432668}], 
                    
                    Offset[{-1.5, 0}, {-8.517193191416238, 
                    0.5446728561432668}]}]}, {
                    Thickness[0.005], 
                    Line[{
                    
                    Offset[{1.5, 0}, {-8.517193191416238, 
                    0.4974077753413773}], 
                    
                    Offset[{-1.5, 0}, {-8.517193191416238, 
                    0.4974077753413773}]}]}}}, {
                  Inset[
                   Graphics[{
                    Directive[
                    PointSize[0.011000000000000001`], 
                    AbsoluteThickness[1.6], 
                    RGBColor[0.772079, 0.431554, 0.102387], 
                    AbsolutePointSize[6]], 
                    EdgeForm[{
                    Thickness[Tiny], 
                    GrayLevel[1]}], 
                    Disk[{0, 0}, 0.1]}], 104, Automatic, 
                   Scaled[{0.03, 0.03}]], {{
                    Thickness[0.005], 
                    
                    Line[{{-8.294758023580634, 
                    0.5717061765517142}, {-8.294758023580634, 
                    0.5319959408254817}}]}, {
                    Thickness[0.005], 
                    Line[{
                    
                    Offset[{1.5, 0}, {-8.294758023580634, 
                    0.5717061765517142}], 
                    
                    Offset[{-1.5, 0}, {-8.294758023580634, 
                    0.5717061765517142}]}]}, {
                    Thickness[0.005], 
                    Line[{
                    
                    Offset[{1.5, 0}, {-8.294758023580634, 
                    0.5319959408254817}], 
                    
                    Offset[{-1.5, 0}, {-8.294758023580634, 
                    0.5319959408254817}]}]}}}, {
                  Inset[
                   Graphics[{
                    Directive[
                    PointSize[0.011000000000000001`], 
                    AbsoluteThickness[1.6], 
                    RGBColor[0.772079, 0.431554, 0.102387], 
                    AbsolutePointSize[6]], 
                    EdgeForm[{
                    Thickness[Tiny], 
                    GrayLevel[1]}], 
                    Disk[{0, 0}, 0.1]}], 105, Automatic, 
                   Scaled[{0.03, 0.03}]], {{
                    Thickness[0.005], 
                    
                    Line[{{-7.957577403480815, 
                    0.6607413066842086}, {-7.957577403480815, 
                    0.6300304574748533}}]}, {
                    Thickness[0.005], 
                    Line[{
                    
                    Offset[{1.5, 0}, {-7.957577403480815, 
                    0.6607413066842086}], 
                    
                    Offset[{-1.5, 0}, {-7.957577403480815, 
                    0.6607413066842086}]}]}, {
                    Thickness[0.005], 
                    Line[{
                    
                    Offset[{1.5, 0}, {-7.957577403480815, 
                    0.6300304574748533}], 
                    
                    Offset[{-1.5, 0}, {-7.957577403480815, 
                    0.6300304574748533}]}]}}}, {
                  Inset[
                   Graphics[{
                    Directive[
                    PointSize[0.011000000000000001`], 
                    AbsoluteThickness[1.6], 
                    RGBColor[0.772079, 0.431554, 0.102387], 
                    AbsolutePointSize[6]], 
                    EdgeForm[{
                    Thickness[Tiny], 
                    GrayLevel[1]}], 
                    Disk[{0, 0}, 0.1]}], 106, Automatic, 
                   Scaled[{0.03, 0.03}]], {{
                    Thickness[0.005], 
                    
                    Line[{{-7.824046010856292, 
                    0.675407524078793}, {-7.824046010856292, 
                    0.6534287374255311}}]}, {
                    Thickness[0.005], 
                    Line[{
                    Offset[{1.5, 0}, {-7.824046010856292, 0.675407524078793}], 
                    
                    Offset[{-1.5, 0}, {-7.824046010856292, 
                    0.675407524078793}]}]}, {
                    Thickness[0.005], 
                    Line[{
                    
                    Offset[{1.5, 0}, {-7.824046010856292, 
                    0.6534287374255311}], 
                    
                    Offset[{-1.5, 0}, {-7.824046010856292, 
                    0.6534287374255311}]}]}}}, {
                  Inset[
                   Graphics[{
                    Directive[
                    PointSize[0.011000000000000001`], 
                    AbsoluteThickness[1.6], 
                    RGBColor[0.772079, 0.431554, 0.102387], 
                    AbsolutePointSize[6]], 
                    EdgeForm[{
                    Thickness[Tiny], 
                    GrayLevel[1]}], 
                    Disk[{0, 0}, 0.1]}], 107, Automatic, 
                   Scaled[{0.03, 0.03}]], {{
                    Thickness[0.005], 
                    
                    Line[{{-7.602295843764512, 
                    0.7299531399044129}, {-7.602295843764512, 
                    0.7117665308299511}}]}, {
                    Thickness[0.005], 
                    Line[{
                    
                    Offset[{1.5, 0}, {-7.602295843764512, 
                    0.7299531399044129}], 
                    
                    Offset[{-1.5, 0}, {-7.602295843764512, 
                    0.7299531399044129}]}]}, {
                    Thickness[0.005], 
                    Line[{
                    
                    Offset[{1.5, 0}, {-7.602295843764512, 
                    0.7117665308299511}], 
                    
                    Offset[{-1.5, 0}, {-7.602295843764512, 
                    0.7117665308299511}]}]}}}, {
                  Inset[
                   Graphics[{
                    Directive[
                    PointSize[0.011000000000000001`], 
                    AbsoluteThickness[1.6], 
                    RGBColor[0.772079, 0.431554, 0.102387], 
                    AbsolutePointSize[6]], 
                    EdgeForm[{
                    Thickness[Tiny], 
                    GrayLevel[1]}], 
                    Disk[{0, 0}, 0.1]}], 108, Automatic, 
                   Scaled[{0.03, 0.03}]], {{
                    Thickness[0.005], 
                    
                    Line[{{-7.195437351433918, 
                    0.8459921426523583}, {-7.195437351433918, 
                    0.8146157575673877}}]}, {
                    Thickness[0.005], 
                    Line[{
                    
                    Offset[{1.5, 0}, {-7.195437351433918, 
                    0.8459921426523583}], 
                    
                    Offset[{-1.5, 0}, {-7.195437351433918, 
                    0.8459921426523583}]}]}, {
                    Thickness[0.005], 
                    Line[{
                    
                    Offset[{1.5, 0}, {-7.195437351433918, 
                    0.8146157575673877}], 
                    
                    Offset[{-1.5, 0}, {-7.195437351433918, 
                    0.8146157575673877}]}]}}}, {
                  Inset[
                   Graphics[{
                    Directive[
                    PointSize[0.011000000000000001`], 
                    AbsoluteThickness[1.6], 
                    RGBColor[0.772079, 0.431554, 0.102387], 
                    AbsolutePointSize[6]], 
                    EdgeForm[{
                    Thickness[Tiny], 
                    GrayLevel[1]}], 
                    Disk[{0, 0}, 0.1]}], 109, Automatic, 
                   Scaled[{0.03, 0.03}]], {{
                    Thickness[0.005], 
                    
                    Line[{{-6.961798024291922, 
                    0.8731582935167249}, {-6.961798024291922, 
                    0.8721545112407091}}]}, {
                    Thickness[0.005], 
                    Line[{
                    
                    Offset[{1.5, 0}, {-6.961798024291922, 
                    0.8731582935167249}], 
                    
                    Offset[{-1.5, 0}, {-6.961798024291922, 
                    0.8731582935167249}]}]}, {
                    Thickness[0.005], 
                    Line[{
                    
                    Offset[{1.5, 0}, {-6.961798024291922, 
                    0.8721545112407091}], 
                    
                    Offset[{-1.5, 0}, {-6.961798024291922, 
                    0.8721545112407091}]}]}}}, {
                  Inset[
                   Graphics[{
                    Directive[
                    PointSize[0.011000000000000001`], 
                    AbsoluteThickness[1.6], 
                    RGBColor[0.772079, 0.431554, 0.102387], 
                    AbsolutePointSize[6]], 
                    EdgeForm[{
                    Thickness[Tiny], 
                    GrayLevel[1]}], 
                    Disk[{0, 0}, 0.1]}], 110, Automatic, 
                   Scaled[{0.03, 0.03}]], {{
                    Thickness[0.005], 
                    
                    Line[{{-6.725433722188183, 
                    0.9356029780323193}, {-6.725433722188183, 
                    0.9273071933440488}}]}, {
                    Thickness[0.005], 
                    Line[{
                    
                    Offset[{1.5, 0}, {-6.725433722188183, 
                    0.9356029780323193}], 
                    
                    Offset[{-1.5, 0}, {-6.725433722188183, 
                    0.9356029780323193}]}]}, {
                    Thickness[0.005], 
                    Line[{
                    
                    Offset[{1.5, 0}, {-6.725433722188183, 
                    0.9273071933440488}], 
                    
                    Offset[{-1.5, 0}, {-6.725433722188183, 
                    0.9273071933440488}]}]}}}, {
                  Inset[
                   Graphics[{
                    Directive[
                    PointSize[0.011000000000000001`], 
                    AbsoluteThickness[1.6], 
                    RGBColor[0.772079, 0.431554, 0.102387], 
                    AbsolutePointSize[6]], 
                    EdgeForm[{
                    Thickness[Tiny], 
                    GrayLevel[1]}], 
                    Disk[{0, 0}, 0.1]}], 111, Automatic, 
                   Scaled[{0.03, 0.03}]], {{
                    Thickness[0.005], 
                    
                    Line[{{-6.474282468420561, 
                    0.98629975033844}, {-6.474282468420561, 
                    0.9075159102257221}}]}, {
                    Thickness[0.005], 
                    Line[{
                    Offset[{1.5, 0}, {-6.474282468420561, 0.98629975033844}], 
                    
                    
                    Offset[{-1.5, 0}, {-6.474282468420561, 
                    0.98629975033844}]}]}, {
                    Thickness[0.005], 
                    Line[{
                    
                    Offset[{1.5, 0}, {-6.474282468420561, 
                    0.9075159102257221}], 
                    
                    Offset[{-1.5, 0}, {-6.474282468420561, 
                    0.9075159102257221}]}]}}}, {
                  Inset[
                   Graphics[{
                    Directive[
                    PointSize[0.011000000000000001`], 
                    AbsoluteThickness[1.6], 
                    RGBColor[0.772079, 0.431554, 0.102387], 
                    AbsolutePointSize[6]], 
                    EdgeForm[{
                    Thickness[Tiny], 
                    GrayLevel[1]}], 
                    Disk[{0, 0}, 0.1]}], 112, Automatic, 
                   
                   Scaled[{0.03, 
                    0.03}]], {}}}, {}}}], {}, {}, {{}, {}}, {{}, {}}}, {{{}, \
{{{
                 Directive[
                  PointSize[0.011000000000000001`], 
                  AbsoluteThickness[1.6], 
                  RGBColor[0.560181, 0.691569, 0.194885], 
                  AbsolutePointSize[6]], 
                 Inset[
                  Graphics[{
                    Directive[
                    PointSize[0.011000000000000001`], 
                    AbsoluteThickness[1.6], 
                    RGBColor[0.560181, 0.691569, 0.194885], 
                    AbsolutePointSize[6]], 
                    EdgeForm[{
                    Thickness[Tiny], 
                    GrayLevel[1]}], 
                    Disk[{0, 0}, 0.1]}], {-13.123113658795033`, 
                  0.0787428620497187}, Automatic, 
                  Scaled[{0.03, 0.03}]], 
                 Inset[
                  Graphics[{
                    Directive[
                    PointSize[0.011000000000000001`], 
                    AbsoluteThickness[1.6], 
                    RGBColor[0.560181, 0.691569, 0.194885], 
                    AbsolutePointSize[6]], 
                    EdgeForm[{
                    Thickness[Tiny], 
                    GrayLevel[1]}], 
                    Disk[{0, 0}, 0.1]}], {-12.431719327062503`, 
                  0.105706066721051}, Automatic, 
                  Scaled[{0.03, 0.03}]], 
                 Inset[
                  Graphics[{
                    Directive[
                    PointSize[0.011000000000000001`], 
                    AbsoluteThickness[1.6], 
                    RGBColor[0.560181, 0.691569, 0.194885], 
                    AbsolutePointSize[6]], 
                    EdgeForm[{
                    Thickness[Tiny], 
                    GrayLevel[1]}], 
                    Disk[{0, 0}, 0.1]}], {-11.800607537422009`, 
                  0.208878966124254}, Automatic, 
                  Scaled[{0.03, 0.03}]], 
                 Inset[
                  Graphics[{
                    Directive[
                    PointSize[0.011000000000000001`], 
                    AbsoluteThickness[1.6], 
                    RGBColor[0.560181, 0.691569, 0.194885], 
                    AbsolutePointSize[6]], 
                    EdgeForm[{
                    Thickness[Tiny], 
                    GrayLevel[1]}], 
                    Disk[{0, 0}, 0.1]}], {-11.331104033217956`, 
                  0.343609119402344}, Automatic, 
                  Scaled[{0.03, 0.03}]], 
                 Inset[
                  Graphics[{
                    Directive[
                    PointSize[0.011000000000000001`], 
                    AbsoluteThickness[1.6], 
                    RGBColor[0.560181, 0.691569, 0.194885], 
                    AbsolutePointSize[6]], 
                    EdgeForm[{
                    Thickness[Tiny], 
                    GrayLevel[1]}], 
                    Disk[{0, 0}, 0.1]}], {-10.92586128321844, 
                  0.476149585676871}, Automatic, 
                  Scaled[{0.03, 0.03}]], 
                 Inset[
                  Graphics[{
                    Directive[
                    PointSize[0.011000000000000001`], 
                    AbsoluteThickness[1.6], 
                    RGBColor[0.560181, 0.691569, 0.194885], 
                    AbsolutePointSize[6]], 
                    EdgeForm[{
                    Thickness[Tiny], 
                    GrayLevel[1]}], 
                    Disk[{0, 0}, 0.1]}], {-10.449387829585609`, 
                  0.583573053969344}, Automatic, 
                  Scaled[{0.03, 0.03}]], 
                 Inset[
                  Graphics[{
                    Directive[
                    PointSize[0.011000000000000001`], 
                    AbsoluteThickness[1.6], 
                    RGBColor[0.560181, 0.691569, 0.194885], 
                    AbsolutePointSize[6]], 
                    EdgeForm[{
                    Thickness[Tiny], 
                    GrayLevel[1]}], 
                    Disk[{0, 0}, 0.1]}], {-10.056126042964983`, 
                  0.643467433772702}, Automatic, 
                  Scaled[{0.03, 0.03}]], 
                 Inset[
                  Graphics[{
                    Directive[
                    PointSize[0.011000000000000001`], 
                    AbsoluteThickness[1.6], 
                    RGBColor[0.560181, 0.691569, 0.194885], 
                    AbsolutePointSize[6]], 
                    EdgeForm[{
                    Thickness[Tiny], 
                    GrayLevel[1]}], 
                    Disk[{0, 0}, 0.1]}], {-9.567301071024731, 
                  0.754883860718733}, Automatic, 
                  Scaled[{0.03, 0.03}]], 
                 Inset[
                  Graphics[{
                    Directive[
                    PointSize[0.011000000000000001`], 
                    AbsoluteThickness[1.6], 
                    RGBColor[0.560181, 0.691569, 0.194885], 
                    AbsolutePointSize[6]], 
                    EdgeForm[{
                    Thickness[Tiny], 
                    GrayLevel[1]}], 
                    Disk[{0, 0}, 0.1]}], {-9.115484840963504, 
                  0.807693959039972}, Automatic, 
                  Scaled[{0.03, 0.03}]], 
                 Inset[
                  Graphics[{
                    Directive[
                    PointSize[0.011000000000000001`], 
                    AbsoluteThickness[1.6], 
                    RGBColor[0.560181, 0.691569, 0.194885], 
                    AbsolutePointSize[6]], 
                    EdgeForm[{
                    Thickness[Tiny], 
                    GrayLevel[1]}], 
                    Disk[{0, 0}, 0.1]}], {-8.517943472806941, 
                  0.838950667639861}, Automatic, 
                  Scaled[{0.03, 0.03}]], 
                 Inset[
                  Graphics[{
                    Directive[
                    PointSize[0.011000000000000001`], 
                    AbsoluteThickness[1.6], 
                    RGBColor[0.560181, 0.691569, 0.194885], 
                    AbsolutePointSize[6]], 
                    EdgeForm[{
                    Thickness[Tiny], 
                    GrayLevel[1]}], 
                    Disk[{0, 0}, 0.1]}], {-7.8247962922469965`, 
                  0.937271907603796}, Automatic, 
                  Scaled[{0.03, 0.03}]], 
                 Inset[
                  Graphics[{
                    Directive[
                    PointSize[0.011000000000000001`], 
                    AbsoluteThickness[1.6], 
                    RGBColor[0.560181, 0.691569, 0.194885], 
                    AbsolutePointSize[6]], 
                    EdgeForm[{
                    Thickness[Tiny], 
                    GrayLevel[1]}], 
                    Disk[{0, 0}, 0.1]}], {-6.727936852406301, 1.}, Automatic, 
                  
                  Scaled[{0.03, 0.03}]]}, {
                 Directive[
                  PointSize[0.011000000000000001`], 
                  AbsoluteThickness[1.6], 
                  RGBColor[0.880722, 0.611041, 0.142051], 
                  AbsolutePointSize[6]], 
                 Inset[
                  Graphics[{
                    Directive[
                    PointSize[0.011000000000000001`], 
                    AbsoluteThickness[1.6], 
                    RGBColor[0.880722, 0.611041, 0.142051], 
                    AbsolutePointSize[6]], 
                    EdgeForm[{
                    Thickness[Tiny], 
                    GrayLevel[1]}], 
                    
                    Disk[{0, 0}, 
                    0.1]}], {-14.865332682462952`, -0.00256887450636083}, 
                  Automatic, 
                  Scaled[{0.03, 0.03}]], 
                 Inset[
                  Graphics[{
                    Directive[
                    PointSize[0.011000000000000001`], 
                    AbsoluteThickness[1.6], 
                    RGBColor[0.880722, 0.611041, 0.142051], 
                    AbsolutePointSize[6]], 
                    EdgeForm[{
                    Thickness[Tiny], 
                    GrayLevel[1]}], 
                    Disk[{0, 0}, 0.1]}], {-14.103192630416055`, 
                  0.0119454391623087}, Automatic, 
                  Scaled[{0.03, 0.03}]], 
                 Inset[
                  Graphics[{
                    Directive[
                    PointSize[0.011000000000000001`], 
                    AbsoluteThickness[1.6], 
                    RGBColor[0.880722, 0.611041, 0.142051], 
                    AbsolutePointSize[6]], 
                    EdgeForm[{
                    Thickness[Tiny], 
                    GrayLevel[1]}], 
                    Disk[{0, 0}, 0.1]}], {-13.464853686351105`, 
                  0.0403692718003999}, Automatic, 
                  Scaled[{0.03, 0.03}]], 
                 Inset[
                  Graphics[{
                    Directive[
                    PointSize[0.011000000000000001`], 
                    AbsoluteThickness[1.6], 
                    RGBColor[0.880722, 0.611041, 0.142051], 
                    AbsolutePointSize[6]], 
                    EdgeForm[{
                    Thickness[Tiny], 
                    GrayLevel[1]}], 
                    Disk[{0, 0}, 0.1]}], {-13.122363377404328`, 
                  0.0994190612668615}, Automatic, 
                  Scaled[{0.03, 0.03}]], 
                 Inset[
                  Graphics[{
                    Directive[
                    PointSize[0.011000000000000001`], 
                    AbsoluteThickness[1.6], 
                    RGBColor[0.880722, 0.611041, 0.142051], 
                    AbsolutePointSize[6]], 
                    EdgeForm[{
                    Thickness[Tiny], 
                    GrayLevel[1]}], 
                    Disk[{0, 0}, 0.1]}], {-12.716898269296165`, 
                  0.163299736184546}, Automatic, 
                  Scaled[{0.03, 0.03}]], 
                 Inset[
                  Graphics[{
                    Directive[
                    PointSize[0.011000000000000001`], 
                    AbsoluteThickness[1.6], 
                    RGBColor[0.880722, 0.611041, 0.142051], 
                    AbsolutePointSize[6]], 
                    EdgeForm[{
                    Thickness[Tiny], 
                    GrayLevel[1]}], 
                    Disk[{0, 0}, 0.1]}], {-12.429216196844383`, 
                  0.223462167990788}, Automatic, 
                  Scaled[{0.03, 0.03}]], 
                 Inset[
                  Graphics[{
                    Directive[
                    PointSize[0.011000000000000001`], 
                    AbsoluteThickness[1.6], 
                    RGBColor[0.880722, 0.611041, 0.142051], 
                    AbsolutePointSize[6]], 
                    EdgeForm[{
                    Thickness[Tiny], 
                    GrayLevel[1]}], 
                    Disk[{0, 0}, 0.1]}], {-12.206072645530174`, 
                  0.281867240736014}, Automatic, 
                  Scaled[{0.03, 0.03}]], 
                 Inset[
                  Graphics[{
                    Directive[
                    PointSize[0.011000000000000001`], 
                    AbsoluteThickness[1.6], 
                    RGBColor[0.880722, 0.611041, 0.142051], 
                    AbsolutePointSize[6]], 
                    EdgeForm[{
                    Thickness[Tiny], 
                    GrayLevel[1]}], 
                    Disk[{0, 0}, 0.1]}], {-11.959212567598648`, 
                  0.362000720148054}, Automatic, 
                  Scaled[{0.03, 0.03}]], 
                 Inset[
                  Graphics[{
                    Directive[
                    PointSize[0.011000000000000001`], 
                    AbsoluteThickness[1.6], 
                    RGBColor[0.880722, 0.611041, 0.142051], 
                    AbsolutePointSize[6]], 
                    EdgeForm[{
                    Thickness[Tiny], 
                    GrayLevel[1]}], 
                    Disk[{0, 0}, 0.1]}], {-11.800607537422009`, 
                  0.414600527000747}, Automatic, 
                  Scaled[{0.03, 0.03}]], 
                 Inset[
                  Graphics[{
                    Directive[
                    PointSize[0.011000000000000001`], 
                    AbsoluteThickness[1.6], 
                    RGBColor[0.880722, 0.611041, 0.142051], 
                    AbsolutePointSize[6]], 
                    EdgeForm[{
                    Thickness[Tiny], 
                    GrayLevel[1]}], 
                    Disk[{0, 0}, 0.1]}], {-11.289781913656018`, 
                  0.520095483174848}, Automatic, 
                  Scaled[{0.03, 0.03}]], 
                 Inset[
                  Graphics[{
                    Directive[
                    PointSize[0.011000000000000001`], 
                    AbsoluteThickness[1.6], 
                    RGBColor[0.880722, 0.611041, 0.142051], 
                    AbsolutePointSize[6]], 
                    EdgeForm[{
                    Thickness[Tiny], 
                    GrayLevel[1]}], 
                    Disk[{0, 0}, 0.1]}], {-10.953309677034806`, 
                  0.649706827689049}, Automatic, 
                  Scaled[{0.03, 0.03}]], 
                 Inset[
                  Graphics[{
                    Directive[
                    PointSize[0.011000000000000001`], 
                    AbsoluteThickness[1.6], 
                    RGBColor[0.880722, 0.611041, 0.142051], 
                    AbsolutePointSize[6]], 
                    EdgeForm[{
                    Thickness[Tiny], 
                    GrayLevel[1]}], 
                    Disk[{0, 0}, 0.1]}], {-10.7019952487539, 
                  0.727249200672371}, Automatic, 
                  Scaled[{0.03, 0.03}]], 
                 Inset[
                  Graphics[{
                    Directive[
                    PointSize[0.011000000000000001`], 
                    AbsoluteThickness[1.6], 
                    RGBColor[0.880722, 0.611041, 0.142051], 
                    AbsolutePointSize[6]], 
                    EdgeForm[{
                    Thickness[Tiny], 
                    GrayLevel[1]}], 
                    Disk[{0, 0}, 0.1]}], {-10.191169624987909`, 
                  0.845536707206981}, Automatic, 
                  Scaled[{0.03, 0.03}]], 
                 Inset[
                  Graphics[{
                    Directive[
                    PointSize[0.011000000000000001`], 
                    AbsoluteThickness[1.6], 
                    RGBColor[0.880722, 0.611041, 0.142051], 
                    AbsolutePointSize[6]], 
                    EdgeForm[{
                    Thickness[Tiny], 
                    GrayLevel[1]}], 
                    Disk[{0, 0}, 0.1]}], {-9.498022444427964, 
                  0.939061668628877}, Automatic, 
                  Scaled[{0.03, 0.03}]], 
                 Inset[
                  Graphics[{
                    Directive[
                    PointSize[0.011000000000000001`], 
                    AbsoluteThickness[1.6], 
                    RGBColor[0.880722, 0.611041, 0.142051], 
                    AbsolutePointSize[6]], 
                    EdgeForm[{
                    Thickness[Tiny], 
                    GrayLevel[1]}], 
                    Disk[{0, 0}, 0.1]}], {-9.210340371976182, 
                  0.966269358281473}, Automatic, 
                  Scaled[{0.03, 0.03}]], 
                 Inset[
                  Graphics[{
                    Directive[
                    PointSize[0.011000000000000001`], 
                    AbsoluteThickness[1.6], 
                    RGBColor[0.880722, 0.611041, 0.142051], 
                    AbsolutePointSize[6]], 
                    EdgeForm[{
                    Thickness[Tiny], 
                    GrayLevel[1]}], 
                    Disk[{0, 0}, 0.1]}], {-8.804875263868018, 
                  0.976737955041674}, Automatic, 
                  Scaled[{0.03, 0.03}]], 
                 Inset[
                  Graphics[{
                    Directive[
                    PointSize[0.011000000000000001`], 
                    AbsoluteThickness[1.6], 
                    RGBColor[0.880722, 0.611041, 0.142051], 
                    AbsolutePointSize[6]], 
                    EdgeForm[{
                    Thickness[Tiny], 
                    GrayLevel[1]}], 
                    Disk[{0, 0}, 0.1]}], {-8.517193191416238, 1.}, Automatic, 
                  
                  Scaled[{0.03, 0.03}]]}, {
                 Directive[
                  PointSize[0.011000000000000001`], 
                  AbsoluteThickness[1.6], 
                  RGBColor[0.772079, 0.431554, 0.102387], 
                  AbsolutePointSize[6]], 
                 Inset[
                  Graphics[{
                    Directive[
                    PointSize[0.011000000000000001`], 
                    AbsoluteThickness[1.6], 
                    RGBColor[0.772079, 0.431554, 0.102387], 
                    AbsolutePointSize[6]], 
                    EdgeForm[{
                    Thickness[Tiny], 
                    GrayLevel[1]}], 
                    Disk[{0, 0}, 0.1]}], {-14.508948056424357`, 
                  0.00349608744228348}, Automatic, 
                  Scaled[{0.03, 0.03}]], 
                 Inset[
                  Graphics[{
                    Directive[
                    PointSize[0.011000000000000001`], 
                    AbsoluteThickness[1.6], 
                    RGBColor[0.772079, 0.431554, 0.102387], 
                    AbsolutePointSize[6]], 
                    EdgeForm[{
                    Thickness[Tiny], 
                    GrayLevel[1]}], 
                    Disk[{0, 0}, 0.1]}], {-13.815510557964274`, 
                  0.0154750422582696}, Automatic, 
                  Scaled[{0.03, 0.03}]], 
                 Inset[
                  Graphics[{
                    Directive[
                    PointSize[0.011000000000000001`], 
                    AbsoluteThickness[1.6], 
                    RGBColor[0.772079, 0.431554, 0.102387], 
                    AbsolutePointSize[6]], 
                    EdgeForm[{
                    Thickness[Tiny], 
                    GrayLevel[1]}], 
                    Disk[{0, 0}, 0.1]}], {-12.89985853558593, 
                  0.0421422576785519}, Automatic, 
                  Scaled[{0.03, 0.03}]], 
                 Inset[
                  Graphics[{
                    Directive[
                    PointSize[0.011000000000000001`], 
                    AbsoluteThickness[1.6], 
                    RGBColor[0.772079, 0.431554, 0.102387], 
                    AbsolutePointSize[6]], 
                    EdgeForm[{
                    Thickness[Tiny], 
                    GrayLevel[1]}], 
                    Disk[{0, 0}, 0.1]}], {-12.562747589468906`, 
                  0.0148808896368392}, Automatic, 
                  Scaled[{0.03, 0.03}]], 
                 Inset[
                  Graphics[{
                    Directive[
                    PointSize[0.011000000000000001`], 
                    AbsoluteThickness[1.6], 
                    RGBColor[0.772079, 0.431554, 0.102387], 
                    AbsolutePointSize[6]], 
                    EdgeForm[{
                    Thickness[Tiny], 
                    GrayLevel[1]}], 
                    Disk[{0, 0}, 0.1]}], {-11.736069016284437`, 
                  0.0491189448511093}, Automatic, 
                  Scaled[{0.03, 0.03}]], 
                 Inset[
                  Graphics[{
                    Directive[
                    PointSize[0.011000000000000001`], 
                    AbsoluteThickness[1.6], 
                    RGBColor[0.772079, 0.431554, 0.102387], 
                    AbsolutePointSize[6]], 
                    EdgeForm[{
                    Thickness[Tiny], 
                    GrayLevel[1]}], 
                    Disk[{0, 0}, 0.1]}], {-11.330603908176274`, 
                  0.067730964198211}, Automatic, 
                  Scaled[{0.03, 0.03}]], 
                 Inset[
                  Graphics[{
                    Directive[
                    PointSize[0.011000000000000001`], 
                    AbsoluteThickness[1.6], 
                    RGBColor[0.772079, 0.431554, 0.102387], 
                    AbsolutePointSize[6]], 
                    EdgeForm[{
                    Thickness[Tiny], 
                    GrayLevel[1]}], 
                    Disk[{0, 0}, 0.1]}], {-11.075149118417626`, 
                  0.0823268115514349}, Automatic, 
                  Scaled[{0.03, 0.03}]], 
                 Inset[
                  Graphics[{
                    Directive[
                    PointSize[0.011000000000000001`], 
                    AbsoluteThickness[1.6], 
                    RGBColor[0.772079, 0.431554, 0.102387], 
                    AbsolutePointSize[6]], 
                    EdgeForm[{
                    Thickness[Tiny], 
                    GrayLevel[1]}], 
                    Disk[{0, 0}, 0.1]}], {-10.680723206927732`, 
                  0.110734381266199}, Automatic, 
                  Scaled[{0.03, 0.03}]], 
                 Inset[
                  Graphics[{
                    Directive[
                    PointSize[0.011000000000000001`], 
                    AbsoluteThickness[1.6], 
                    RGBColor[0.772079, 0.431554, 0.102387], 
                    AbsolutePointSize[6]], 
                    EdgeForm[{
                    Thickness[Tiny], 
                    GrayLevel[1]}], 
                    Disk[{0, 0}, 0.1]}], {-10.41431317630212, 
                  0.141258638118614}, Automatic, 
                  Scaled[{0.03, 0.03}]], 
                 Inset[
                  Graphics[{
                    Directive[
                    PointSize[0.011000000000000001`], 
                    AbsoluteThickness[1.6], 
                    RGBColor[0.772079, 0.431554, 0.102387], 
                    AbsolutePointSize[6]], 
                    EdgeForm[{
                    Thickness[Tiny], 
                    GrayLevel[1]}], 
                    Disk[{0, 0}, 0.1]}], {-10.077840939680906`, 
                  0.181783757012544}, Automatic, 
                  Scaled[{0.03, 0.03}]], 
                 Inset[
                  Graphics[{
                    Directive[
                    PointSize[0.011000000000000001`], 
                    AbsoluteThickness[1.6], 
                    RGBColor[0.772079, 0.431554, 0.102387], 
                    AbsolutePointSize[6]], 
                    EdgeForm[{
                    Thickness[Tiny], 
                    GrayLevel[1]}], 
                    Disk[{0, 0}, 0.1]}], {-9.7919377774364, 
                  0.232072715576517}, Automatic, 
                  Scaled[{0.03, 0.03}]], 
                 Inset[
                  Graphics[{
                    Directive[
                    PointSize[0.011000000000000001`], 
                    AbsoluteThickness[1.6], 
                    RGBColor[0.772079, 0.431554, 0.102387], 
                    AbsolutePointSize[6]], 
                    EdgeForm[{
                    Thickness[Tiny], 
                    GrayLevel[1]}], 
                    Disk[{0, 0}, 0.1]}], {-9.555207242437968, 
                  0.285201802704862}, Automatic, 
                  Scaled[{0.03, 0.03}]], 
                 Inset[
                  Graphics[{
                    Directive[
                    PointSize[0.011000000000000001`], 
                    AbsoluteThickness[1.6], 
                    RGBColor[0.772079, 0.431554, 0.102387], 
                    AbsolutePointSize[6]], 
                    EdgeForm[{
                    Thickness[Tiny], 
                    GrayLevel[1]}], 
                    Disk[{0, 0}, 0.1]}], {-9.210340371976182, 
                  0.340302614415628}, Automatic, 
                  Scaled[{0.03, 0.03}]], 
                 Inset[
                  Graphics[{
                    Directive[
                    PointSize[0.011000000000000001`], 
                    AbsoluteThickness[1.6], 
                    RGBColor[0.772079, 0.431554, 0.102387], 
                    AbsolutePointSize[6]], 
                    EdgeForm[{
                    Thickness[Tiny], 
                    GrayLevel[1]}], 
                    Disk[{0, 0}, 0.1]}], {-8.874291196632502, 
                  0.389496884325795}, Automatic, 
                  Scaled[{0.03, 0.03}]], 
                 Inset[
                  Graphics[{
                    Directive[
                    PointSize[0.011000000000000001`], 
                    AbsoluteThickness[1.6], 
                    RGBColor[0.772079, 0.431554, 0.102387], 
                    AbsolutePointSize[6]], 
                    EdgeForm[{
                    Thickness[Tiny], 
                    GrayLevel[1]}], 
                    Disk[{0, 0}, 0.1]}], {-8.517193191416238, 
                  0.521040315742322}, Automatic, 
                  Scaled[{0.03, 0.03}]], 
                 Inset[
                  Graphics[{
                    Directive[
                    PointSize[0.011000000000000001`], 
                    AbsoluteThickness[1.6], 
                    RGBColor[0.772079, 0.431554, 0.102387], 
                    AbsolutePointSize[6]], 
                    EdgeForm[{
                    Thickness[Tiny], 
                    GrayLevel[1]}], 
                    Disk[{0, 0}, 0.1]}], {-8.294758023580634, 
                  0.551851058688598}, Automatic, 
                  Scaled[{0.03, 0.03}]], 
                 Inset[
                  Graphics[{
                    Directive[
                    PointSize[0.011000000000000001`], 
                    AbsoluteThickness[1.6], 
                    RGBColor[0.772079, 0.431554, 0.102387], 
                    AbsolutePointSize[6]], 
                    EdgeForm[{
                    Thickness[Tiny], 
                    GrayLevel[1]}], 
                    Disk[{0, 0}, 0.1]}], {-7.957577403480815, 
                  0.645385882079531}, Automatic, 
                  Scaled[{0.03, 0.03}]], 
                 Inset[
                  Graphics[{
                    Directive[
                    PointSize[0.011000000000000001`], 
                    AbsoluteThickness[1.6], 
                    RGBColor[0.772079, 0.431554, 0.102387], 
                    AbsolutePointSize[6]], 
                    EdgeForm[{
                    Thickness[Tiny], 
                    GrayLevel[1]}], 
                    Disk[{0, 0}, 0.1]}], {-7.824046010856292, 
                  0.664418130752162}, Automatic, 
                  Scaled[{0.03, 0.03}]], 
                 Inset[
                  Graphics[{
                    Directive[
                    PointSize[0.011000000000000001`], 
                    AbsoluteThickness[1.6], 
                    RGBColor[0.772079, 0.431554, 0.102387], 
                    AbsolutePointSize[6]], 
                    EdgeForm[{
                    Thickness[Tiny], 
                    GrayLevel[1]}], 
                    Disk[{0, 0}, 0.1]}], {-7.602295843764512, 
                  0.720859835367182}, Automatic, 
                  Scaled[{0.03, 0.03}]], 
                 Inset[
                  Graphics[{
                    Directive[
                    PointSize[0.011000000000000001`], 
                    AbsoluteThickness[1.6], 
                    RGBColor[0.772079, 0.431554, 0.102387], 
                    AbsolutePointSize[6]], 
                    EdgeForm[{
                    Thickness[Tiny], 
                    GrayLevel[1]}], 
                    Disk[{0, 0}, 0.1]}], {-7.195437351433918, 
                  0.830303950109873}, Automatic, 
                  Scaled[{0.03, 0.03}]], 
                 Inset[
                  Graphics[{
                    Directive[
                    PointSize[0.011000000000000001`], 
                    AbsoluteThickness[1.6], 
                    RGBColor[0.772079, 0.431554, 0.102387], 
                    AbsolutePointSize[6]], 
                    EdgeForm[{
                    Thickness[Tiny], 
                    GrayLevel[1]}], 
                    Disk[{0, 0}, 0.1]}], {-6.961798024291922, 
                  0.872656402378717}, Automatic, 
                  Scaled[{0.03, 0.03}]], 
                 Inset[
                  Graphics[{
                    Directive[
                    PointSize[0.011000000000000001`], 
                    AbsoluteThickness[1.6], 
                    RGBColor[0.772079, 0.431554, 0.102387], 
                    AbsolutePointSize[6]], 
                    EdgeForm[{
                    Thickness[Tiny], 
                    GrayLevel[1]}], 
                    Disk[{0, 0}, 0.1]}], {-6.725433722188183, 
                  0.931455085688184}, Automatic, 
                  Scaled[{0.03, 0.03}]], 
                 Inset[
                  Graphics[{
                    Directive[
                    PointSize[0.011000000000000001`], 
                    AbsoluteThickness[1.6], 
                    RGBColor[0.772079, 0.431554, 0.102387], 
                    AbsolutePointSize[6]], 
                    EdgeForm[{
                    Thickness[Tiny], 
                    GrayLevel[1]}], 
                    Disk[{0, 0}, 0.1]}], {-6.474282468420561, 
                  0.946907830282081}, Automatic, 
                  Scaled[{0.03, 0.03}]], 
                 Inset[
                  Graphics[{
                    Directive[
                    PointSize[0.011000000000000001`], 
                    AbsoluteThickness[1.6], 
                    RGBColor[0.772079, 0.431554, 0.102387], 
                    AbsolutePointSize[6]], 
                    EdgeForm[{
                    Thickness[Tiny], 
                    GrayLevel[1]}], 
                    Disk[{0, 0}, 0.1]}], {-5.99865501473328, 1.}, Automatic, 
                  
                  Scaled[{0.03, 
                   0.03}]]}, {}}}, {}, {}, {{}, {}}, {{}, {}}}}}, {Ticks -> {
              Charting`ScaledTicks[{Log, Exp}], Automatic}, 
            GridLines -> {None, None}, FrameTicks -> {{Automatic, Automatic}, {
               Charting`ScaledTicks[{Log, Exp}], 
               Charting`ScaledFrameTicks[{Log, Exp}]}}, DisplayFunction -> 
            Identity, 
            Method -> {
             "DefaultBoundaryStyle" -> Automatic, "DefaultMeshStyle" -> 
              AbsolutePointSize[6], "ScalingFunctions" -> None}, 
            DisplayFunction -> Identity, DisplayFunction -> Identity, 
            Ticks -> {Quiet[
               Charting`ScaledTicks[{Log, Exp}][#, #2, {6, 6}]]& , Automatic},
             AxesOrigin -> {-16.578612669557128`, 0}, 
            FrameTicks -> {{Automatic, 
               Charting`ScaledFrameTicks[{Identity, Identity}]}, {Quiet[
                Charting`ScaledTicks[{Log, Exp}][#, #2, {6, 6}]]& , 
               Charting`ScaledFrameTicks[{Log, Exp}]}}, 
            GridLines -> {None, None}, DisplayFunction -> Identity, 
            PlotRangePadding -> {{0, 0}, {0, 0}}, PlotRangeClipping -> True, 
            ImagePadding -> All, DisplayFunction -> Identity, 
            Method -> {
             "DefaultBoundaryStyle" -> Automatic, "DefaultMeshStyle" -> 
              AbsolutePointSize[6], "ScalingFunctions" -> None, 
              "ClippingRange" -> {{{-16.11809543009812, -5.295945934746507}, {
               0.0005314424571575858, 
               0.9995924225129945}}, {{-16.11809543009812, \
-5.295945934746507}, {0.0005314424571575858, 0.9995924225129945}}}}, 
            DisplayFunction -> Identity, AspectRatio -> GoldenRatio^(-1), 
            Axes -> {True, True}, AxesLabel -> {None, None}, 
            AxesOrigin -> {-16.578612669557128`, 0}, 
            CoordinatesToolOptions -> {"DisplayFunction" -> ({
                Exp[
                 Part[#, 1]], 
                Part[#, 2]}& ), "CopiedValueFunction" -> ({
                Exp[
                 Part[#, 1]], 
                Part[#, 2]}& )}, DisplayFunction :> Identity, 
            Frame -> {{True, False}, {True, False}}, 
            FrameLabel -> {{
              "\!\(\*Cell[\"fractional CRP occupancy\", \"Text\",\n\
CellChangeTimes->{{3.6541943215768204`*^9, 3.654194322649226*^9}},\n\
FontSize->11,ExpressionUUID->\"fb1a037c-9592-4c5c-927b-06474bd27de4\"]\)", 
               None}, {
              "\!\(\*Cell[TextData[Cell[BoxData[\nFormBox[\n\n  RowBox[{\n\
RowBox[{\"[\", \"cAMP\", \"]\"}], \" \", \n\n   RowBox[{\"(\", \nStyleBox[\"M\
\",\nFontSlant->\"Plain\"], \")\"}]}], \n  TraditionalForm]],\n\
FontSize->11,ExpressionUUID->\"c3974c37-b6f9-41f5-a0e7-a79b78c81acf\"]], \
\"Text\",\n\
CellChangeTimes->{3.6541908437503166`*^9},ExpressionUUID->\"07cec81f-26f7-\
4f83-bed6-5b058d8778c0\"]\)", None}}, FrameStyle -> Directive[10, 
              GrayLevel[1], 
              Thickness[Large], FontColor -> GrayLevel[0]], 
            FrameTicks -> {{Automatic, Automatic}, {Automatic, Automatic}}, 
            FrameTicksStyle -> Directive[
              GrayLevel[1], 
              Thickness[Small], FontColor -> GrayLevel[0]], 
            GridLines -> {None, None}, GridLinesStyle -> Directive[
              GrayLevel[0.5, 0.4]], ImageSize -> {295, 295/GoldenRatio}, 
            Method -> {
             "DefaultBoundaryStyle" -> Automatic, "DefaultMeshStyle" -> 
              AbsolutePointSize[6], "ScalingFunctions" -> None}, PlotLabel -> 
            Style["MWC", FontFamily -> "Times", 12], 
            PlotRange -> {{-16.578612669557128`, -5.065687204586901}, {-0.025,
              1.08}}, PlotRangeClipping -> True, 
            PlotRangePadding -> {{Automatic, 0}, {0, Automatic}}, Prolog -> {
              RGBColor[{
                Rational[223, 255], 
                Rational[72, 85], 
                Rational[40, 51]}], 
              Rectangle[
               Scaled[{0, 0}], 
               Scaled[{1, 1}]]}, Ticks -> {Automatic, Automatic}}], 
          Placed[
           Unevaluated[
            PointLegend[{
              RGBColor[0.560181, 0.691569, 0.194885], 
              RGBColor[0.880722, 0.611041, 0.142051], 
              RGBColor[0.772079, 0.431554, 0.102387], 
              RGBColor[0.368417, 0.506779, 0.709798], 
              RGBColor[0.922526, 0.385626, 0.209179], 
              RGBColor[0.528488, 0.470624, 0.701351], 
              RGBColor[0.363898, 0.618501, 0.782349], 
              RGBColor[1, 0.75, 0], 
              RGBColor[0.647624, 0.37816, 0.614037], 
              RGBColor[0.571589, 0.586483, 0.]}, {
             "\!\(\*Cell[TextData[Cell[BoxData[\nFormBox[\n\n  \
SubscriptBox[\"CRP\", \n\n   RowBox[{\nStyleBox[\"WT\",\n\
FontSlant->\"Plain\"], \"/\", \n\n    StyleBox[\"WT\",\n\
FontSlant->\"Plain\"]}]], TraditionalForm]],\n\
FontSize->11,ExpressionUUID->\"8005c4e9-571d-4752-90a2-55a45c52e8c7\"]], \
\"Text\",\nCellChangeTimes->{{3.6541943215768204`*^9, 3.654194322649226*^9}},\
\nFontSize->11,ExpressionUUID->\"a374a8e5-f783-43aa-b283-54ee2800e753\"]\)", 
              "\!\(\*Cell[TextData[Cell[BoxData[\nFormBox[\n\n  SubscriptBox[\
\"CRP\", \n\n   RowBox[{\nStyleBox[\"D\",\nFontSlant->\"Plain\"], \"/\", \n\n \
   StyleBox[\"D\",\nFontSlant->\"Plain\"]}]], TraditionalForm]],\n\
FontSize->11,ExpressionUUID->\"b17388de-0d8d-401e-a7e2-cf03ae35f705\"]], \
\"Text\",\n\
CellChangeTimes->{3.6541908437503166`*^9},ExpressionUUID->\"f9219472-4940-\
4d09-a493-c64e30181e0b\"]\)", 
              "\!\(\*Cell[TextData[Cell[BoxData[\nFormBox[\n\n  SubscriptBox[\
\"CRP\", \n\n   RowBox[{\nStyleBox[\"S\",\nFontSlant->\"Plain\"], \"/\", \n\n \
   StyleBox[\"S\",\nFontSlant->\"Plain\"]}]], TraditionalForm]],\n\
FontSize->11,ExpressionUUID->\"ca754ef2-c44f-4223-b0c5-4366ffb2bdab\"]], \
\"Text\",\nCellChangeTimes->{{3.6541943215768204`*^9, 3.654194322649226*^9}},\
\nFontSize->11,ExpressionUUID->\"9f1f1a80-893f-43b1-804e-5bcc37f55f31\"]\)"}, 
             LabelStyle -> {}, LegendFunction -> $CellContext`frame, 
             LegendLayout -> "Column", LegendMargins -> 2, LegendMarkers -> {
               Graphics[{
                 EdgeForm[{
                   Thickness[Medium], 
                   GrayLevel[1]}], {
                  GrayLevel[1], 
                  Thickness[Tiny], 
                  Circle[{0, 0}, 0.1]}, 
                 Disk[{0, 0}, 0.1]}], 0.03}, Spacings -> {0.1, 0.4}]], {
            Scaled[{0.055, 0.65}], {0, 0.5}}, Identity]]& ], Editable -> True,
         Selectable -> True, SelectWithContents -> False, AutoDelete -> True],
       StyleBox["\"(A)\"", FontFamily -> "Times", 14, StripOnInput -> False]},
      
      "Labeled",
      DisplayFunction->(GridBox[{{
          
          ItemBox[#2, Alignment -> {Left, Inherited}, DefaultBaseStyle -> 
           "LabeledLabel"]}, {
          TagBox[
           ItemBox[
            PaneBox[
             TagBox[#, "SkipImageSizeLevel"], Alignment -> {Center, Baseline},
              BaselinePosition -> Baseline], DefaultBaseStyle -> "Labeled"], 
           "SkipImageSizeLevel"]}}, 
        GridBoxAlignment -> {"Columns" -> {{Center}}, "Rows" -> {{Center}}}, 
        AutoDelete -> False, 
        GridBoxItemSize -> {
         "Columns" -> {{Automatic}}, "Rows" -> {{Automatic}}}, 
        BaselinePosition -> {2, 1}]& ),
      InterpretationFunction->(RowBox[{"Labeled", "[", 
         RowBox[{#, ",", #2, ",", 
           RowBox[{"{", 
             RowBox[{"{", 
               RowBox[{"Top", ",", "Left"}], "}"}], "}"}]}], "]"}]& )], 
     TemplateBox[{TagBox[
        GraphicsBox[{{{{{{}, {}, 
              TagBox[{
                Directive[
                 Opacity[1.], 
                 AbsoluteThickness[1.6], 
                 RGBColor[0.368417, 0.506779, 0.709798]], 
                LineBox[CompressedData["
1:eJwV13c8lf8XAPBQkVSytzvMe91LaEg5SkZFRmUUslNKKjKzIkJmiuSLSCpJ
pGQeTdlahIYysu5TKEL6Pb+/ntf79Tqf53zOeZ3PM6guJ6zcuZcsWdLOtWTJ
/6/iInHhunIamNq+sPmRuytYn3k/5yyrgaWV5ZRTZ1zhUjfNL1ZGA7+66efr
xriCUHb1kXdSGvhviFE+V+QKAkoTVifENfCjJOUEY8IVuDdZKOYLaqBSGRev
fYAbjB8Ua+Ln0cCo8KHmw1fdIcLYUPlBuzo+dMrh3iPoCd3G38/1tarjnC19
/xclT9Awif+ytEUdT02uVY7d6glfTDoz9zeqo7D+2WwJL0/Q3+UgMIPqKMDy
UYaXnrBo6vdTp0wdjx1nJFWcOwJBVjeq6y+p4+l/HabfVnnBKYdlFs126ihh
dvvD8WPeAM0fJoRs1dFOxySfFeMNAjol8Qes1VEuQ9p12XVvuCFi83LEisx/
E+T+dnlDd3ORHp+pOoK62a81hidg62ZTlqGeOoZbNkSOrfUBPvE0/nqaOgrq
RCkZz/lAdgfledkYG3/0O3sunz4FxT+8l/OMsjF88kvOiaWnoUqw1njvdzZu
3HTi0LDIaXhvYdc0NcBGG3nTYu4Np2F1Z0q79ic2Bp0a+z0ScBpCO7l7HnaQ
8dL5u2K4fMHp9QCnqoKN75ampxyS8wPvSU2NlQ/YyNH1r32g4QchQhEnD5ax
kUd47SYpAz/IsJKdni8h179e3C/m6Qedr/f/2VLERkNl4S9vy/xg+5sXPPVX
2fipoOhxwO4zQH9bJPE0jI1fv3jINF/wBwENriecs2xc27aGf3muP0zH23lJ
hbAxJlsuxvqhP7ww4K87GcBGidRlMZu++YNnuZcr5SQbVaes+Xj0AqA4lV1y
1oWN50J9yp/PBMB6ywcGmwzZWDx6rDc/JAjk7gpMuBqw0flmz1RNehAsX+F+
OWkbG41zhmM4JUHQjaIjQ1vZ+HGFfkxWfxAEafgnpm9gY/fO/27KmwRD3ZrN
HyaV2XhpoO/HkGQIGLfVe9/lZyOvqdd1ZudZKLiy026Wj41aIdIZeWNngdv5
jYEBLxsPV8Y2qS8PhZqpIYkPPGykem8wSNcNBU3J1U+X/mWhuXmARMzNUJBz
sxe3J1j4w+KsiXRUGPz+M1vP/5aFs7YdlnZF4bDvaeTt/a9ZyKXPuq/+KBzu
Jwik53awMFA4oVb4RTgck6cc3dDKws0JOULLBsLh6w5jEZcXLCyiOiklUiKg
LSnd83ElC0/xCg0aXouAG4qaaz2zWbhG+69hyX+R0Md44ZqYxcITT32eVJVG
gojGgYcPMllo/bXN/cOTSIjaHHmQ6zILxRNrvc2GI8HN/PWNq4ksrPTzKhZa
dw4UAk9tbg1j4ffiGh164znIbylz1XRhoUchK3R8aTT0dBo9tHViYaSd2Rp3
yWgQ6urhC3Nk4TvvsEOTrGiI7OcuaT7AQrnilMu7baLB5bfVrNteFq7ndu+a
ux0NNMpUwpUdLHSbD69ysj4Peae1Hi4osfDMxXs2P2pjQIq5rZipyMLt4pfd
G97GwKWve64foLNwdZqm9a2xGDhveTSxUp6FpXwh2+okY+GYep6HrwS5n3/8
04tnYmHD2Grx8RUsDAs99Pzn+gvQ4jLq3zuuhrKCBwX3vogDI6nZ4/xjajh7
hLJK80sc1Hcuc9MZUUOR7BRt5lwclOlTLa4MquGT0lzfY+x4uCJnq7L3kxoW
+bV0szLiwaXneXdTuxq2zu27+twnAWYt83Sqysj1e0qcpTcmwtCZLz5899Xw
i0peV6hVIrzNki+yvqeGHVc1HBaOJ8L9wWyxqTtqKBpjw2V0IxGOBl6dYt5Q
w5T10VlioknQl5t2N/uKGh6cPTj07E8SIBFNjQhRQ9f+8h2rxpOhROS5bXuQ
GrYsmWsJmk+GazpLk2UD1XDF/Ve0Gf4UCDwXufjYTw1Tl34/LcNIAU3xsN5J
bzX0blmwkz6SAgV6AeluzmpoftS8b2YkBS5cPLrCxEgNBZ4zYq7NpIIVp7zo
5A41pOxNXxbMnwZS5n+Ns7arYemLGMvjsmlQLJh8nqOnhv729DsXDdKgLa2C
J32jGtrXfu+pT04DkatLFvtV1PBf2nGtRfYlyC28PBm8Ug3jHXZXxwanwxHe
Lyk3VqhhyJdFudUp6aDpqbqunZfc7/aze24XpsNT1ZoTtKVqeM5jX4Dy63QY
Ku4fb1xgYljUxdcbGZdBrVxtWJTDxPxn9f0vP12Gyvonvfc6mCg2WiThcSAD
fl/cWjPbRsbPj2ZYn8wALfvKa9tamVhw6u2CQ2wGlMzedXjziom/t5l23n+Y
ATfWZX7+/YSJ952SHH1EMiE1/8S3rRVMNKZqTTm+zYRjMTJjzZlMnJdKlnvk
kQW3919pFslgYpqiy5mK8CwYpgsVO1xm4uapo79ar2aBC/IeJ1KZKD28/4NZ
exbY/ZnkCCUw0VPmnUWCzjUw8no1aRfKxKYWmoqscDZQzc/MDbuQ+UovH3bs
/Q9y24+G6jgzsfLZ23TD2f+AYnGIO/4QE30EGsJ2iuaAnKUJP9ueiTOy3//d
NM8Bqb1SUr77yfokvVc8fZ4DQjZ1OktMmLg43bThxcFc4Dm0PFCCxUTRghw3
Jbs8iPw8t3CEycTvbjkWUUfygNuJCK9WZaJt172cycA8WOLcHeuoxERTvm3F
S7LyYMHldkaBPBMvr/1weOBjHkx77KnUEGKibsqWsQ8e12HQ+/KMyQwDP43/
E/0bnQ96zPRvfr8Y2C644qvc1XzIGE5rvz7FQI+X1PvWJflg6pRyc4FgoLK4
WS1fVz6UWSbYlH5nYKuC4f5A1QII1Y58JN7DwG5lSfn81wUgNnfcf6iGgejS
M/5mQyH4PDzmKlzNwMob11aNmBXCq1Ne5vqPGZj7QTNJ3L0QQsY8la9WMFC+
9qRKQ1ohfO1z7TIrYeCijuq3nZOFUFJvt7Eih4FRUypOux/cBONow5lzkQxs
yxffMmB6C8Tu+Sl0hDPw8Yju5kz3WzDQfcNSJoyBM3Xctw6H3oJwteXFD4IZ
KNwdZGBZeguq3rxwGvRloMLuescDoreBTTNpMjrMwCElMwn7gdsgWr8re4Up
A0V+zOl8vVwMA9+DmvbvYmD/Un3++bJiKBO6M5NnwsCl65681Wgvhj0eK602
GzKw5tfVjineuxC7qmW5lx4DD3ntLOsJugsLB818WjQY+NzLfMzIowS+zZob
JIky0CZg+5XNjFJIcIzrfijMwMC4rMEE3VLQfvbs+Ke1DPz+Kj5x0rQUzifp
ZLBWM5AeZW84e6IUGEr0ieblDNwTwptDPCyFU3t/X+abVUXijC93nsl9WFJy
bTSiRxUfOs8fuh1cBreEu8JudativJdwQWpSGVgFrhXtfK+K8lz1a1Lyy6Bg
x3mgvFHFDAOjmo7mMjDuPXGprlkVaQ+Bx1G2HBL5DPTma1RR0J7H7PmzcpB1
HUnxzVHFVGZE/CnFCuALzm4qyFZFhzSLS990K2Ay1ZLnXZYqzqzZQRyzqoAX
Tx77rs9QxcII4b+NYRXgQ4uz+Z2sik89OIq3eivgST9DNiBSFf8WnDKRz3gI
nk7HioLdVTHQE86mKlSCVQCl/44rmY+B/Hp6lbAl+a1kn7MqXt9nIbjMthLW
4pb4LY6qeInnythgfCVUya/y/mutilOW3TW/pith1ee7WmEmqjhpxl3j1vIY
yhyIukimKir4NCTrpFTD2m9vN71WVcXMkf3FCcXV4ONZVUZVUcUDdc8S5l5W
g/rp6EJUUMV17NIppX/VUBwrnbgoq4odWV/rnnnXQGG5sUOQoCr2aFNClPfW
wtUVufMnf6ngq9+3Xenr6uFPYrRfw5QKKmsV5vwxrwdbES9CcFIFJfcuPTTh
XQ/i8hu+3eOooPCNiHrW3Xq4pN3SNDGsgt+v/1wfJ4qQeGg280iPCrYVRhoY
XUaIqLDY5Fyvgkve38g8lN8AVWf0pRJqVfDvfR0HjYcNML1RY+FhtQqmG5kL
i7xqAM+qNShQqYJPVwUmiBANsKe+zbiyVAU9j2kqz+s+AZlXpjZrrpP5BeIi
j354ApV9Jmdqo1RQa2i0lEl/BhyebQ8kd6mgPC/9fdf0C7im6dLlaqKCR1Yo
vWatfAm7nc/N3TVSQT7P/g+XqS+hqO65/nYDMl5DnnF9z0twDdzVenSLCjbJ
Rmb8d+sldHP2DlWzVfBnT1eNtmsjNHzwkHAUVkE9eu0E1+AruHQvIeR6nzKG
/WK8V1FoBVmpSt7GHmVcb1MiWbGtFQqjvqVOdCujKmVk3vZQK1Tabb616Z0y
elhS/xu+2gp9PN/ftbUq48fHn+0owm2gaGugPl+njC71Hbz/eNvh4ZK5/r15
yliwxSi6NKIDui0PGy/zUMaoU1uqanJeQ0BUyY/kn0q4dXhAMtegCyxFLIfG
o5TQ7UjRVh7+Pmi8GvmJtkYJVT5On6ms/AKBoWvoqnmKmNumt+239jeInuQz
sl2viEvdyqL1ggdB3SHFyxkVMC7Chml0exj2jNt2FtcpYOrlFfKN94fBO5iy
cbZGAZ/2OigZPh6Gksx73EmPFTDSZYmXRuMwqL1vzawpU0A1L4Hi5sFhUDHn
bxS/oYBjDzrZIpTvQN12TqHtggL5fVRt/z35Owgr+n3cvFcBfaSPfkt3HYHV
P4zuOFsq4GHu9f6Hjo4AX7VEYKy5Au76m6xHPzkCCxY1Iu93K+C5nI3HM0NH
YCCEx/TkDgW0OLHoo585Ag/eplTdXK+AZw7pHQ5qHYF9USVXRCQUcHHP3qjb
60Zhj3m4u66YAmY4TNXVbhwFEykrLRcRBUxb9/lw89ZR2FL6q+2eoAKuiuda
/X7nKCj0bVm+e4UCxpg0cIqcR2Faq9k3Yo6OB6uENY2TRyH927Alp4+O3MZT
gQEjo9DhpPVUtpeOH7br733OGQWBT6HaZh/oGNjyk7pqehQiu0XFi9/R8V3h
ijsXF0fBp9Wg70gbHSWOZtRaCY+B6aMcj8F6OuZxFYQQumOwNN4muO86Hfft
6OmMvTAG+nz54yvz6Fi++Ii9OXEMgqM5Dro5dLSKDv42lDoGk2HR+lez6Phz
3wNnzWtj8MW3fJntJTomfT0gkFoyBtWOa5LfRNPx3/X8+TOvx+CU5suCJk86
BhhIX+aIjQNNdoeN5GE6nlY4od8kNQ5veBtWeLrT0THSbvN1uXHQ/ljlvcyF
zP93RtlYaRx+xZRs0j9Ixx+OGRvd149DwMf0lgozOhbNTKVOW41DaKzbdK4m
HZ8KmCSfjh8H9un+QkKDjrXORec/JY7DZwdHOz11Ot6wHVYwSh0HfS3bul4m
HW8pz7uuzBwHrk+7Y8UU6bjih5aOd+E4RGlpySSI03H1lg/5V3AcLnzi2uG/
QMP//lr4JUyOg8iyC455czRMfb/r/etf4/AfUzCweZaGy4dPlIj+GYcHAXIl
8r9oGPOyujP53zh8EdKVaJyg4Rz7wnYHgQnYYOw7LvGZhkU3vR5bKk7AwL2h
S1UNNOyF7BW4bwJOvD9+b6CehienhGuybCZgbmH61eo6GtY+yNzje2AC1uzi
+edSRd7vnR9FxmkCNg/IH1lZTkPFrUHtRl4TkCJht9W+gIZ3+Y+IrIyYAL2I
5sG/52m4zbT3qttt0qJR24yjaZi4M2/qUTHpW1uyk8/RsDure5jv3gRs7by7
jx5Owz+6fMX55ROwhZr81CSQhuaxvIM1NWS+hn15aV40nOjvoIS3kfVwfbJX
taDh0/AbOXY/SKdfrjy1h4Zvrgh2uU2SVjUXqTGlociONZPHpyfI/2Fs3rOT
ho8sbHoDZydAO+/6Zt/tNAzhyn0YsIQDmtsOS9Rr03CT+HMPEUEOsCJ+vNkn
ScNnURt4X7M44P2S9qZQnIbrLbuLL6lzoHTV/tezojTsoj++sH8duf7q445r
QjRkKvv/6NTmwIbyyNaBlTS89tKooEKXA/qDIi99F6no7yWixdjJAaudOlWX
vlFx1TEe/rcuHEhL8no81E/FAr9jC05uHHj7Lrty0xcqBgmvdRh354C1C/ej
vj4qtihGn1j05MDB4OZyhfdU7CwRWC54ggNudx3uPmikYtul3fajQRzwXxuZ
+/YuFX1z9PzOp3AgNa2Ol7uYipWhtt+50jhQIjrvrX6bilfv0WuCL3FgSNJ3
a1whFdcZUS8evcKBfTSPHsih4qaJVN712RxYp7VL5E4yFV9fe8kJLeLA2D6h
2IjTVLRsLiqcrOXA8q49RMlJKjoEymdsrecAzS7euu8EFc/XG1BjkAMHHJYq
bjxGxZ8Zf5aIPeVAo/vvhnE3KgYa+9PojRy4caZn3saaitTxwV0LnRw4lHH9
BFuHiqGSag0PBjjwI0ZQIngjFffSsiyeDHIg3D8UX64n83+cbW8b4sB16wNr
nTWpmNzKkz/wnQMDIkLlaUwyn3fxY54JDnimRPyelaXiPtc1uYK/OOAT53T2
KTcVs4/caTq2lIAlQW2KglxUdMs/f/LAMgJSjmxps/9HwZtHNzKMlxNQZiIh
/3ueghMzK9/J8hEwvbwDVX5RsH14kIkrCQg4B0sThymYKCb08IMQAREhcvG2
LRQ870F55kEhYPzm5azwJgp6jzUI7aISYPNmdXFRIwXDhd2OqdEIYDH+tcw+
o2DohIAhh07Ah67PqzNrKXjj/oHbHsoE2f+81A8lFPTIXabNZBPQP0K/eiCF
gr9m7IL5dQkwFb12OzKJgo5XVmt2kn6kL1J9+yIFh3sDRa5sIeDilaV9cxco
eDJd14miR4CO4aBsViQFhUpzWKrbyHpzC/N6T5P1/hk+LmJMwDYb1Vv21hSU
KxqstrEigPLj9Vz+PgomZBox5kgvuRBiOmZFwZ9RQrNZewnAqnYi0JyCnqUp
Dz7uI0Bf7syGKyYUZPYmP7WzIT345GnnZgo+CN3dpG1PgN5p+09G8hTkyjbr
DXInQE5guUaiLAXXG0id4vcgYLHgXsQ7aQqmyzBDMknXvedWdJMg+617eLzi
MAFbN9/yilhL9nu1kdn3IwRs4fo9W81DQeqRU4la3gT4yckru3TIY6fSQN/h
MwRUPnBfy90qj5qsOycHSM/tKp7PeyWPptYNSU7+BDlPOh39T+TxcFTdEZsA
AuI69gY6V8ijYo34dQgiIDcyttnpqjzCR//4ubMENA39PHHITR4t+AudZKMJ
EDi76cA/J3lkCAkuSSBtLhy2I8dBHhvXTW+YI/0WBCQ/W8vjytSOY+/OE/A5
Q+mJ40553Ni9c2lMLDlPuw6KOLLlEa+YbemKJ/tx71ml/awchgXmx7FTCRCr
lT9dPi2HSajGyiS9qjmIxf9TDu/nWLrypBGwMKRx/dGIHC4u25HwnnSPXHa8
UK8cFhSe/+ifTsCVRD/Hxlo5vPnren9hBgGC3kpLtc/JIW394TOP/yOALySi
Li5MDuuiNT3Ecwj4d6EvoD9YDj9+3DPjS5pzI3Ui0VcO218K/mPnEtD6cfH9
iLscfu6quvdfHtkvs65bOSZyWLFy0/ixAgJ4WLHmK1fLYbyw84mXtwgYEDVK
yOWXQ2r7aIPIbQJeLPK8Ws8rhwKPdrY4k47tCNvutEQOM+cLVsyTXu3rv75i
UhbrN6ayGcUESFV7SB/qksVPgzaOwSUEaOw0HC7LlcW8B6LqY2UECGnyKJhk
y2KvjxmXRjkBU1INTh8zZbF5d12aL+mH41t6eNNk8VKG4dwCad1k7Vb7aFlk
Pyp/y19BgFEXvXz5UVlcVh4xLfWIAHt37rADWrJo9C4qdHU1AZPP38YXqsti
e1z7qAXpWKWbGZNMWdS27hVJI10xvLssTkEWA4TN8sVqyP0fTR+sEpXFcRWV
+1K1BDR4q5hKz8qg1ej6FrF6ApQC9kj21chg2y7uli9PCKjppiipPJZBvyP9
J6WfErBXZ0rTt0IG3VqLPu4nHT53xVSgRAZXnPvK20T6Q0h/2JYcGey9lXL3
3jMCEiJ8h65FyKChU9RJnxcE/Iy7Wu5gJIMRPXler14RwG/hxFu9XQb5dP8z
WyCtIKp0UAJkcO8/70V2EwHWOfe532yUwdzZfa1ppKvKGy1NVGVQ9Gmm4sFm
AqL6fhOaAjI48zB59EsLOY/svWp8r6WxV+j7mqZ28vx1rrxR5iCNTRuP+8m8
IwBOagfvOSCNnLjgF9tIb1/rYDlqLY0KuTt+e5A2sSz5S7WQxmfFkZOlpPd1
WlinbJfGtwN8zgbvCTjWmc7royyN09n3NFy6CMjqlD/K+imF0fzE4dgP5Pnt
1FIvipLCvskZo7MfyefziM+7uXAptNTJupNN+ihXSbDZWSnsqVj/s5Z0j4ZK
46SfFL492yy/SLoqScZ562Ep1D/ZuersJwICzZalvd4phWk3rxj7fSZgtvH9
74XVUujYsmnRvJ+AX/WBdZaZkrgL+wMeDBBwuUxy+Gu6JHIbjuxsIb3pxuM1
vqmSSM1qWzZAOiTuj9PleEnMmw/TEx4kgHt/IE/vWUm8oH+5woe04GiAiZuL
JCZ7SzUrDxGgJhLw+gxTElXiFEVihglw9TwzlFUrgYG2D8ZWjZLzVr/CWq9K
ArM/euRRSBeLZT//8lAChZvGjbRI/372tECxVAK11Yqdbf8fT13reu+6BF48
E9OV9//4njufn8RIYNK22Y51Y2Q9pv3dI5YSuEbR/YDROAEx60ybNw6JY2ty
7LUdHAKclkzzp3wVx90dVjP7SG9uz9o1+kkcncd7truTnjg29upalzg2djsW
R5PeWxTXyPVKHEH7VdNz0vLyr5433xFHftEr2wwI8n0kYISHTopjpGSNv9YP
AoaHoSJmQQyTZLZ/GftJwO2UXf7yf8TQceWqmRnS3rr7dR79EsOKKgeepZPk
8zHxaO0QRwxNdlUsSJPm3pD+3LBfDM993Xp6N2mZqNF3PC/E8JJvjn8RaUtK
+u+wJDEcFjaXPjhFQLXt6MYAmhjufG53vWCaPO953bG35cTwvlZq2D3SHSMv
PvRJiWHYK0urKtIDQfnB24TFMMM2qbudtEC2fT3/UjHkGFCOzJF27G8zyh4U
xTypA/lmv8j9HC3f/6RIFI0usHGcdEJZXuF0gSjOGLo4/yYtNp80o5QniiNP
LP/8I81MOJYZnymK58RjVwn/Jue/RPHjvjhRZIyaNm4iXTh5xW3YSxTPrv6R
GElaQ/d8haSnKKp68+XGk64657vc1E0UY6c8iy6RbhexLCq1F8U6O4WcQtKz
G/jHA81IK/goNpGODJvdUrxTFINDK36+Ji3QOHTxk6Eo3p2NruglTbV7qm6g
J4rb2SP0CdLFeffD/TaLoqJhQtsv0htGczpvbhDFeK1en0XSqJlI69Ek6xH6
xM87Q8Cu4JDTAuqieH/62rU1pP8HbxhVnw==
                 "]]}, 
               Annotation[#, "Charting`Private`Tag$57485#1"]& ], 
              TagBox[{
                Directive[
                 Opacity[1.], 
                 AbsoluteThickness[1.6], 
                 RGBColor[0.922526, 0.385626, 0.209179]], 
                LineBox[CompressedData["
1:eJwVlXk0FIz3h4W8kqiYsWSdqNlHKVFxRSJpGbKm1zaVVIhsWZJs2fcsKcpO
FIVIblLZsvOVVFJRlplSoaj35/fHPfc85zznnnvvPx9lRzfTE/x8fHw9y/X/
XUoyKniXghrOBbo+1x61Bgvvwd8O8mp4WGBkWGPOGlKGSF6Rcmr4wfBnjJ6o
DazPrj89IKuGd6cFViVp2oDophlTNyk1XIq23yCRZAP8mkdUb69VwwMO9NJS
o2MwfYzYJiKghttOZx4ubraFy4YGm+93sdDaQrUha9EOhgw/Xxl5ycIrQl7E
MFF7UDOKHhXsYKH65i1d+zfYw6hRT4Z5Cwvl46/+WNS0B13j46LzyMKHKm4u
gl728NfE65tWJQv/mS1ZeY9nDxdN8+sbU1h4ydbyTB/PATyOrzzSbs3C+hVi
3B0KHID2VzPrrVhI5ej4BLI4IKpVHm1jwcJ+g8HnPbocyJe0fPHFlIW90b5T
BU4cGGov0hE2YWHIFr8ywRIOaO80YRjosLDh3DhkaJ0AYalkkUYSC09SCBdD
OCchu1vpWeUUExc9gqqspp2h7KurkMAkE/0nWKRDK05D3doGQ7PPTJxJHJMz
J56GwSPWbd8/MlFCIeXrNd3TINaT2LXtLRNvWD0unU09DUE9/MPV3UwkXTY5
t2qvC9j3fuTWPWDiy5Gl4E3lZ2Bjf5H000tM1J81aMpqcAVRtRVN3MDl+d/9
1ue8coUf0dZnZAOYyKO2vmj46QrP9UUen/dl4oHbrx8ZMN3AueqMk9J5JipI
kMyictygLIlZHujIxJDJKL0/e91hO/u+vqYBE/fkmX6N0zwPhp2NrndEmFg8
uo1v3tgT8q7tt14QZmJrTc0N62OewO/Qp6//DxO3vd0j3nbGEx59H5d+JcBE
7kH3lP4YT9gqI/ZU8A8DjWpsPRO7PEGBYytly2OgiEHY0/uWF2Du10KjSD8D
zzgfy/vp4QX5qlvXOWczcEww8qHSkA+MUJ87xWUxULrZu1CE6wOSajbV9zMY
OK3MiRUW9IXQnSHHVqQxsD6/J1JXzRc4h3vzM+MY+J+Hv8btq76g4uex8+Ul
BiajL0df1w9ud1Q6bXVk4NBI7GqPhouQ66levbSJgdryeR8GFwNBlranjKbK
QOFZM4sBYhCkjB26ZbORgV+/fOub2hIE4WyXuFpFBmqm9+k7OAfBWVbuyQvS
DPRW/G+v+2AQaEyJSU2vYiDRzDxwS80l6HCc9Hk9TcdYdvDi9LNgWGDnatVV
0pGPtOsl52kIjHuPugvfo+NSAeXohr4Q6M9SLLKooKP005zBt2MhcO9TNvF7
KR3XaE/Nx/BfARe/zO+0fDq+KvvTE653BUZyku9kX6Ojh3IR83fzFUBemPLl
ADp2x3EjaP2hcDXWZZXRPjpGXagjbFOIAFNuVdH5vXQUKKQ7kdQjQPbwH8Ms
PTparR4222gUAWVrE8K5OnTMW7ne7rhHBHQmPxBI3UHHZ69+jFa9iADJTL6/
78l0JBZ1jix4RUJOQdqs/2o6jnrtrrF8fxVqG5teV3TTsNKqxUl7PgbmYrUf
LXTSkNCnvOOGeCyo29Ze3/OShlrf+EgS5FgoX7hzvK+VhqX+DYFa1rGQvyXj
3VwTDU92F66++CgWkm67fdB+QEPi2JnMofA4OBshN9WeQUPV+mLzRkICKB/2
/j3hSMMrN0yspEYSIafLJUjLgYZdlZFWTyYTQemIHX+0HQ01AiQlfX4lggLb
SIRpS8N3LwpHV0olgayZrOwFcxqyYkdb75kmwXrLx1p8Rsu+u8YT444kELAT
8pNm0HDNj8zbT1qS4ZNr2rzRPBXFL21mD39OBR1a6gevn1QcWnWiXW8pFdIn
krtufafiOgmh6XrxNDCxTyxc4lExM7fDfFQjDSrZMZZ3P1MxiTys9z0sDYK2
hdRIDVNxxlzG9uDma0D8fc5n/BEV27XfbVX3SQfDMIP5KyFUXP11UejLoSwg
VnipdAdTMfbmO4lDJ7Lg41A+W+4SFc+f6Gpu9s+CYLpQ2X1/KioUPjSYKMqC
ur7n9p8uUNFVIJvCL3gdmCSjtn2nqPi+7SZmNlwHQqNx9iqT5X2aC8YqdW7A
h4XD+vEEKv6kRNjUNeRAzL9RQ9USVPT6c+fxxY4c2NbcfO7tOioGpJUHG77O
gfB4rXSGGBW7kkz1hX7lAHXTxpl2ISraNQ+8kNmeCx5mc2nCCxR84PxUILci
F/jKr09eHqbgj4LAPx7lt0De6UvihZsUbGUHvjEeyANh/+y2vGwKLup9aJeZ
yIPZJLbAQBYFdVtBaH4hD543PbywPZ2C1Vox4SNy+eBOirKcS6DglVBmx9ET
+dD0nirvG0LBhCdHWAK/8sHZ/myR/wkKSmt5m9ygFULlcd7jEBoFBxIoxeux
GNZ96NfspVAw+nWS86H+YnB3rqtUJlNwykx4OP1zMbA8wwpQhYKKUvZz1utK
oCxyQ9xfeQqGmRqIxjmVQEGV4fGLaykoYPDS/ZlIKWSuylk8/5OMjE09VRWc
Mrj84IimQyMZD/y1zzhnVAF13rqyMQ1kVHGJ2lvsWAE/dqgtVdeTUWPtqU8L
ARXgXCeOorVk7LTK2dF/rwIONXYa1t4lY3bqhu06YndBrtXEUvwWGdc4cKs7
L96F2hEj74ZQMk54/K+87tg94ArsuS9jTEY5HVXjNTpVkFIRE3BrZDO6XBtU
14EaGGKfMlx5cjN2pQkXC9s/At/Q8q8J3zbhn2MBaSUqT4AtyR6fDt2EWqcJ
JTXsZmjJDHlLEt+ELs/ZYaa7W8AvSHwjJVcVR2++IclbdEDYrPA+q+2qyKdQ
ozZq3w2s44lnHFAFH9/u7HNY7AUJVa83O81UsNMmusA1ZQBSP0ywuSMbUa1/
lxIjegg8tr7Ia3PeiJTdIjtlEl7D1bcr9voskXDyk0oExf0t6Fxu//QnnIQl
3xd7PreOAuPy176jMiSs2O7NO60zBj7rQnL67yijREWhpl3eB7BLv+XG1FLG
jJMruBEbPsHlAIVoqw4lTGzaZRjvPA57LCnFthZKeCzqYGN43QR4KShuduxW
xBbTOZb8m8+gUNFca7uggHouhawTo19AgBF5eLWYAsYOLmQ+ej0Jtif4L9mo
y2OAZeA+eskUfIvKrDq+Tw6V/n2yqHF2Gnb3rM6vPL4B7V7KdKWLzcDvHnVW
UagsyusdGiDHz0DlF/eB38GyKJSjKkdJnAGXFeX+BwNlMT84iLc5eQaG1cgt
s16ySA6p1lG+NgN18XIO2qdkcbf8kRT+mzPgd3Blcu9+WZRL/tIcXD4DCy2D
c0tisji25mioe8cM/Gz0e8zOkEGP4rNthoJcSKuUmRhLlUHfuTXc/pVc0Mx/
KH4hSQZ7VCbm7f/hQkDUL/u0aBm83nQXvUS4wG/uJ/A6UAa7Jot3JK3lwtpJ
XyOOowzunNqmf02OC3RJ315vmgxeduhYPajOBSdn7/GsBmmkj39+Y2jHhcjG
VRY6ddK4O8y9NcaeC2XE7Gej1dJoWdTW1u3Ahbnmp3mqd6Wx0EJlnQVn2Vde
51RxSxolB/LrzU8v+8Ol75oipPGP7sYVVE8u/DR5P/SFLY3aoaXi1HAuRGwx
ad8xLoVHfv9Xm1/MBXu+HyKJY1KYIpGwq72ECzu7sown30phjqNgL6+UCzNn
p1qv/08K/ThkbY1yLpgVRbWsaJXC8b/bFWoruaCo2PqsvVQKR2/pZiTUc6FG
dB/anZfC5hj1vvQOLkxMwIOIJSLK4d5T5GkulCQa+yj+ImK1ndvTf2a44LrL
XKvmJxEjSOWe48v8I86lYZxLxL+Cur25vOV/aqQ+M3hPRAeFhJS137kgFzo5
IPCciLV9C8mdv7jAVkqduxRPxBabnFtdQjyot5rc4UsiYjxLmPNXgQf7coci
SxSIaHbj38x2RR50f3n+akSWiG6yYvLpSjz4ePG2/x4JIqr3Va9ikXggmm3b
KCJIxF03e+KPqvLg3/ed+7I/EdA6htgeROMBv0uVeVMRAbcLVLWZ7eBBTGVu
wY88AmYP92Wt1uQBcTF+flMuAQta0tqalpkWczYjOoOAtEJJfdZOHhwtV31z
NIqAKoesy/m0eVAwe40zcYaAZ7Xoo2F6PFDbFf5AxpmAB4w7WtT1eVB35YKQ
CYeAhZEMqffL3CXJLrprS8BkW9aElgEPFjREpv0OEpAswuf40ZAHIZcWdpft
J+DHRP/wWKPle1rGY98aENCMWCipsZ8HytZPWfo6hOV8/c8tzJgHZbn3gr12
EnCb+kYd+gEeaEze7CnUICD35rhP7zLj1jjS8FYCXrNolvc14YGxf4CnKIuA
s3811OQP8uD/AETvVKY=
                 "]]}, 
               Annotation[#, "Charting`Private`Tag$57485#2"]& ], 
              TagBox[{
                Directive[
                 Opacity[1.], 
                 AbsoluteThickness[1.6], 
                 RGBColor[0.528488, 0.470624, 0.701351]], 
                LineBox[CompressedData["
1:eJwVlXk0FIz3xkWvJO1mMHZZZh8lyZJLU0gqsoesyVIh24gQyhaVLUJvhJQ1
hBRu60uKRJJEJUTNTGVN6vvz++M593zO85x77v3rUXTzO3hEUEBA4P2S/n9K
iCdF68qpY6tccGmKkDXYhPQtuMqq46hJpJUXwRoy+pWCE2TUUaxoq8pBNWvY
kH/P+zVJHXWEx45a7rUGMVXuQT8JdYy74fZudYY1CG43V7m+Th0F5BrGjpNt
4JsD8ZmokDqyoURzu5MtnDHerVbXxUJzNntIZMEe+o2/xA6+YKGaZ1329PpD
oG6S/GH5cxYKlcjun6Ucgg8m3TnWbSy8EOywoHvoEBiYOonNIQtFhUkXX907
BH/Ngn9o17BwdL3oLf1YBzh1sPheawYLXfRa2SWbnOCk0z/mHfYsPL4uOr/N
1gWg4y13gx0L76REpvYccQEx7crkQzYsNOTJJUwGukCxuO1/EwdZSNawatG7
6AL9HaX6ImYs3O4zZBvY7gI7dMwYu/VZaNJy1XOLviuISKSLtiqxcF927DL2
ZjfIf6nwpOYrE2+qd1BUDDyg/PsJYaFJJs4V5tpstvCApnXNxpZfmKi1Urh7
r5sH9JnbP5v6zMQrm1yGyuI8YE33pa6tQ0y0+seqTOqZB0R2Cw7Uv2Ri0WqF
6nrbI+Dy6jOv6Q4Tq30fxu+L9IRNvaWSj6KYGPu9YcWz314gpr7sIe80E1uS
5bqyNnjDdLK9LymCicNnFA9wKN7wlC3aEsBh4s6V+CjM1hu8an3dFQKW9r2z
T+XUeUN5GrPytBsT/5P+YBty0gc0LerY23cz8Szfp/73X18w7mw9USHKRBvZ
1SuqD/tB0eU99vMiTITpkw3OYX4g6NrDZq9g4sffbn9UMvzg/tSY5FshJvqI
XM6cbfeDLVJrHi3/w8CoBmtha2l/kPNwlHDkMzDGbTpMM8kfZn/Nt4r2MvDB
vQ5/vn8AFKtsWe+Vz8DKz73tyR6BMEh96p6ay8Bxc2Lz0ZBAEFc/VF+Xw8C0
4tsrrBICIU4nxmFZFgNnu0WHnMoDwePAq+IrqQxsdrjN2j4TCMphJ3VeRC35
nuxM8aQguP68xn2LGwNr1rLz+zEYCgI16hdVGXj0j8hqWU8OkGiG5TQVBp7t
re5UiuBAxqf9hYc2MXDFZJ+xXhoHzln4pDbKM/BpjnzJrRYOHGMVeAZJMvDd
n2OLIZJhsO3rGolvKxnIfuBw4X1XGDx3mwx9942Oxfp/vF33h8O8RYF2Uw0d
fVbkPvBPjYSxkA/+IreXOLjvqkxpJPTmypfaVNHRrtnq9fsHkXB7NJ84VUbH
Zzdr06/NRIJP2JUpWjEd7+8gG1AOR8HgtfSK/Mt07N6m6lsmFQ3IP6t4JoKO
hAzCiPlcNCSm+Kw0MaKjs+CQTmpfDBzk1ZYG7KKjpnXH24rxGCAd+GOcu5OO
nJFTbwbnY6B83cVzPH06FhF+KHtLx0Jn+h2hTC06MtsdY/VcY0H8isDfj2Q6
GiVvNhvgx8K1kqyf4avouC+oysZK6iw0tj58V/WShr8XLgaFX4uH2ZQd9+c7
aeivmmsQWhcPGo6NeYYvaGhpll4V2xYPlfMVTj3tNNQa/VnW+T0eijfnDM8+
pKFJPDmbuTMB0q77jey4Q8PVxGiG0pcEOBYv87Ujh4aO2f/7oG2YBIoHQhbG
3Wg4KagzfIiWAte6fCK1XWm4bkEuPZCdAgrmzoLJzjR8IfWh41+HFJCzMBFl
OtLw7ptaEY3zKUCyJJGCrGnY0aDmYMRLgQ22LdoCJjRMKFw1wqhPBSFn4TBJ
Bg17E5c7N1AvwuiJrDmTOSqevZFtdmPyEujTMkeCZ6joWpTXXLRwCbLH07sK
p6joVOcnUy2aBmYul24s8qkYU1fS/Z2aBjUW522rv1BxdzHdWfpYGkRujWmQ
GKCiwCPdPfI/0oC4cDx07D4VL+wZ1dgmnAHGZ3fPxcZQ0e2z4zZH5ywgVgUr
v4ymooNS5/CHgCz43F9sIRNFxTH21aNBcVkQTRcurwun4s8EWWi7mQVNPU9d
RoOomFV9ykR5JguYSibPjI5SMfmkX21D6mUgtJrmrzSjYidx41Dei2wYmT/A
vkCgYoddlrPA6Vw4fzipv34jFTU7pz5FZebC1sePjw+tp+J9hdXHxStz4dwF
7WzGGioKvpl/EzGcC1TVTdwOYSqu964cNGPnwUnL2SyReQpWkp085tfkg0Bl
3uSZAQryBX3uzNRfBVn3iUtB/1LQdb9oXINqAYiE5z8ryqfgr749U5maBfAz
zULodS4Fl4qoInpXATx9eDdIM5uCJQMbyOFuBeCvlGQ7e5GCa8bdNf/5twAe
fqTKcmIo+F3JuyOYVAheLsdKw49QUOpK9D1R6etQ48RviaFRMHF/CyrtLob1
I73bX1EoqPL+pJiyTTH4ezXVKJIpuOJgtdqWo8XACjxbgsoUbLUJ4AUlFkN5
gnTqX1kK+m2Ou5nZWQwltcZOp9ZRMOjy4d17HUrgysprvwNmyLi+bsH4UeQN
OHPHfLtrKxl52/imPfyb0BRiQDrfTMa9PXskVwrfgmkt9cX6e2Rc3lp6yVzm
Fng1rUWxRjIO2xU3iO+5BftbO40bq8k4umxAOvD6LZBpN7NdW0jGNVYW5WkO
ZdA4aBLSHEfGeC73e/XbcuAJGdZJmZLxSezAiKhINeRtcXvjbkLG6sIQ2yLx
atjrGrtQYURGQ72gV0aK1VDa8sRgJ3vpHjvJqRKdanAPM33ho0fGzx49J3qP
V0M/z3LsHpOMa6O1u7+8roYHbz0lD28kYzlHI0C64jZkVJ2PKBxUQ9O+PM8O
Ti3IkhpXtA2oYdPXNN31ibVQEjeSxu1XwwKrnM3uObXQaK9zc/trNaSMBObS
mmphUOjL684XatjcnKdwYLEWVOzYrN8tathmnvtgLKYO6gUWPloWqOGJaUrH
uZw70G9x1PgfTzW0fuMevcBtAE5c5feLP1TReuwqb3ZTM1iIW4x9i1PFSM7M
fKH3A2i7EjOktFYVcwi+nAMLjyEscu0mSoEKzl2cUrj7Xxuc/SliZKepgspD
OlON08+B5XTJ1xWVkRA57nRy8SVsVAl+r2OpjLX5V6vLEnsgc2Tcgje4CecO
vyx+Gt0HJ7f8V/TMaxPaf1PJsU1/C4lDy3aFLiqhs+sGuzdJg6B/pmP0zzkl
lDsqMWDbPQyMM997rKSUUDW/SeKS/0cIXR9zrbdCESeX+4+qf/0EztmFfkxt
RWSr6R0/GPYZzkTIJds9V8DMhp6MPe9GwdCWctPRRgHP2TTHp+8ch2A5eTW3
l/LIufHOdW/oF5CretzoOC+HDmPsCyeTJkCIkXBg1Ro5xFyT5V0Zk+B4RDDq
kIYs4kQzaZffV/iRdKXWyUgGtRLo+Qf1voFe96riGidp/ORp87xm/BssdGuw
SuNIKJOXsl/Xjws1E/6vF6JJSIplE20DuOCzrDJ832kSWhw+YhUQyIUBdXLb
z2AS6q6iahWEcqHpgozrjqMk/MvxrOBFcSFs3z/pr/aQcO6x+QbDi1yYb+ub
XVxDwqtyZcfaq7gw0xrWYpEjhR1+Kt2Zk1zIqpEa/5QphUeuGIxqfePC9uK7
a4PSpNBS1Lern8uFiKRfLlnJUmgonUiW+MEFQeswoXenpbBJS1ng3BwX1k1y
TDzcpFBtzKKPvpwHdHHOqxCaFJImIoquy/DA3StkLLdZEssi6In2pjxIaF1p
o98kiQrXE22r9vKgnJj/5EO9JIZrVjCX7+PB7ONHRSrVkvh7LufXrQNLecX1
7lWFkkgYNNjAtVrKD5QNP4yXRHLiRBfbmQczZh/7JywkUfmGTwQE8iB+s1mH
1pgE2vATfqVm88BFYFr00icJ/HX9cOqjHB7odOWaTg5J4JyAIXXuCg+4x762
572RwIzZT2EO+TywLE1qW9YugfLclGTJQh7Iy7c/6SiTwGuh4muPlPGgQcwI
nQMkMG8hWdesmQfj43AnfpGIPwe2moYO8eDWJdNQ+V9EPOFb8dd1mAcndK21
G2aISOZu/Lv3Aw+mU32ax3hE/F/c1WHZTzwQ3Jb5ZPdHIkrFG+neHeWBTNzk
a6GnRKyVm8PObzywUMicjbpAxP0h6facBR7cs5vU4igRcTSLmjq8kQ9GBf0J
t+SIaKDgS2oQ58PLiadvB0lE9NK6OpFC4MPnU9fDDTcS0dRY11Jbgg9i+Y6t
osuJ2GvQ5x5P4sPhj51G+aMEXNsY8UdAkQ+CPrXWD0sJ+OPmVuIJBh/O1xSU
TBcRUGrxqTyLyQfi7wtzqgUEpIulRvKXmHb+WE5yDgF31E7sOKHOB6tKlfdW
SQScyFnd467Bh5Kflz3GfQloHxTfxdLmg7ruuTtSXgQ0X8U8PrbETbFBwmYe
BHQRy/PK0+FDl7hFabUjAclaY6eE9fgwv030W9g+An5xeCrdo8+HmKh5vfI9
BLRc2FEfB0v/tI2lDO0m4N6Q6zWaBnxQtH/EYusTcN2xXT2ZhnwoL7gdHaxD
wNMaZ+d37eTDtsl/u29sI+DvwJYzU0uMW1KVBrYQkM8P8Ctg88E0PCJQjEXA
G2sUH+7fxYf/A8fHs5s=
                 "]]}, 
               Annotation[#, 
                "Charting`Private`Tag$57485#3"]& ]}}, {}, {}}, {{}, 
            GraphicsComplexBox[CompressedData["
1:eJztk1tMEwYUhqvDCjpUIgpYOnqlnW0xTBdwIEeUrBAFJghKLU68FMVQGE5B
NoKRkREUyeRiCDQCDTVAK2XRYhDkFCqs9V5oWoZWoFzLLGYCHaIyl7E9bNnj
3jjJyflfvz/nox5OiTq2lEAgiN/vH/fPicO/Ev+kIHi6hYsfBuXFMALSoKYr
ycVFwMHEHG1O34gMLDqHX9PzN+LRg8l7CGI5vPYqnpCZ2GhuMQ8k5iIQ1ifr
HWlsXDHs0c43PoZDaVnVjDZvfDdey0/7oA8kp91yLkwyUeRYQtyXNQgdDwvS
tguZ6BNliCsUjQBBz4q+dpGBnHsNnXvU47DNoN68qpWO2oTYoG8zfwGNuPp0
4Csapio0rmcINrDHv/U6/4qKLP/V9zLUNhibX0tstlMwP6zRLEiehMC44Q43
GmWB7yX8k7ddGksudeBhnUin44Ycgsr5wrL8Kg5aGhLuxH6SA0Jn/6+b73+M
45FDRVPdJbC8RTm3NYmN1SaF8IhNAR2uaidzBgvfuF/2lKpuwRL3A9aQWm+M
6ZGHJrDaAUjTuvpeJtYQRo2tg53w2im8j9LDwMC8wZdKvycQk/qd5mcWA8/N
5EmyMg3wQMX57WwJHX2tt3mRqSZQnflxLsSTjh9NOk8VX3sGm6guvVO5NCTX
n9WX5vXDlwcze6RtVCzhbeOWd1kgvfHuhQeOVHwb0catCR2FbkErp7DHC518
1/hlV1lhZ5eWOGgiYVdSd9XY8RdQvmHav37YAyPsMeKhANu/+jF/njIbleiD
lwNOCmXrcmG7NFsrft+XpGLF3qKRAsiSedQZtnCR57l35jlf8nd/BRrxfZFz
GSwRVp6QBW3Em/3LikRmJRy+pdza3sdGG1kdr9ffAG728zHyBAsthivGL/St
UKYIXLnMzxvDu2vtMosGoiuKSZm+TNx3QDlreKyDEevdyOBQOsqbjIZeNyOQ
rq9NGr1DQzv4OIyzn4HCWvr0q1kqhqXs4F8lDUD0/sgK9woqpgejqtY6AOce
3uCpj1FQa7qU+9nMEDSQ5E36XV64e03Yzfino8Cl9WdUysnYSTfNcY9bIS5c
2kz5yRMfMcUqSeXEAh8Jq4nzdbTzL4BE1Aj2L92A37uuavy037bA5468UxnX
dzZNwg+WU9/ssLv95/8t+rbo26Jv/59vvwOIjEwP
             "], {{{
                Directive[
                 PointSize[0.011000000000000001`], 
                 AbsoluteThickness[1.6], 
                 RGBColor[0.368417, 0.506779, 0.709798], 
                 AbsolutePointSize[6]], {
                 InsetBox[
                  GraphicsBox[{
                    Directive[
                    PointSize[0.011000000000000001`], 
                    AbsoluteThickness[1.6], 
                    RGBColor[0.368417, 0.506779, 0.709798], 
                    AbsolutePointSize[6]], 
                    EdgeForm[{
                    Thickness[Tiny], 
                    GrayLevel[1]}], 
                    DiskBox[{0, 0}, 0.1]}], 56, Automatic, 
                  Scaled[{0.03, 0.03}]], {}}, {
                 InsetBox[
                  GraphicsBox[{
                    Directive[
                    PointSize[0.011000000000000001`], 
                    AbsoluteThickness[1.6], 
                    RGBColor[0.368417, 0.506779, 0.709798], 
                    AbsolutePointSize[6]], 
                    EdgeForm[{
                    Thickness[Tiny], 
                    GrayLevel[1]}], 
                    DiskBox[{0, 0}, 0.1]}], 57, Automatic, 
                  Scaled[{0.03, 0.03}]], {{
                   Thickness[0.005], 
                   
                   LineBox[{{-14.369058649337275`, 
                    0.05502753284266179}, {-14.369058649337275`, \
-0.046125666063109805`}}]}, {
                   Thickness[0.005], 
                   LineBox[{
                    
                    Offset[{1.5, 0}, {-14.369058649337275`, 
                    0.05502753284266179}], 
                    
                    Offset[{-1.5, 0}, {-14.369058649337275`, 
                    0.05502753284266179}]}]}, {
                   Thickness[0.005], 
                   LineBox[{
                    
                    Offset[{
                    1.5, 0}, {-14.369058649337275`, -0.046125666063109805`}], 
                    
                    
                    Offset[{-1.5, 
                    0}, {-14.369058649337275`, -0.046125666063109805`}]}]}}}, {
                 InsetBox[
                  GraphicsBox[{
                    Directive[
                    PointSize[0.011000000000000001`], 
                    AbsoluteThickness[1.6], 
                    RGBColor[0.368417, 0.506779, 0.709798], 
                    AbsolutePointSize[6]], 
                    EdgeForm[{
                    Thickness[Tiny], 
                    GrayLevel[1]}], 
                    DiskBox[{0, 0}, 0.1]}], 58, Automatic, 
                  Scaled[{0.03, 0.03}]], {{
                   Thickness[0.005], 
                   
                   LineBox[{{-13.675911468777324`, 
                    0.0927255426591192}, {-13.675911468777324`, \
-0.0032654370734487986`}}]}, {
                   Thickness[0.005], 
                   LineBox[{
                    
                    Offset[{1.5, 0}, {-13.675911468777324`, 
                    0.0927255426591192}], 
                    
                    Offset[{-1.5, 0}, {-13.675911468777324`, 
                    0.0927255426591192}]}]}, {
                   Thickness[0.005], 
                   LineBox[{
                    
                    Offset[{
                    1.5, 0}, {-13.675911468777324`, -0.0032654370734487986`}], 
                    
                    Offset[{-1.5, 
                    0}, {-13.675911468777324`, \
-0.0032654370734487986`}]}]}}}, {
                 InsetBox[
                  GraphicsBox[{
                    Directive[
                    PointSize[0.011000000000000001`], 
                    AbsoluteThickness[1.6], 
                    RGBColor[0.368417, 0.506779, 0.709798], 
                    AbsolutePointSize[6]], 
                    EdgeForm[{
                    Thickness[Tiny], 
                    GrayLevel[1]}], 
                    DiskBox[{0, 0}, 0.1]}], 59, Automatic, 
                  Scaled[{0.03, 0.03}]], {{
                   Thickness[0.005], 
                   
                   LineBox[{{-13.27044636066916, 
                    0.0959957154275211}, {-13.27044636066916, 
                    0.015057770328106304`}}]}, {
                   Thickness[0.005], 
                   LineBox[{
                    
                    Offset[{1.5, 0}, {-13.27044636066916, 
                    0.0959957154275211}], 
                    
                    Offset[{-1.5, 0}, {-13.27044636066916, 
                    0.0959957154275211}]}]}, {
                   Thickness[0.005], 
                   LineBox[{
                    
                    Offset[{1.5, 0}, {-13.27044636066916, 
                    0.015057770328106304`}], 
                    
                    Offset[{-1.5, 0}, {-13.27044636066916, 
                    0.015057770328106304`}]}]}}}, {
                 InsetBox[
                  GraphicsBox[{
                    Directive[
                    PointSize[0.011000000000000001`], 
                    AbsoluteThickness[1.6], 
                    RGBColor[0.368417, 0.506779, 0.709798], 
                    AbsolutePointSize[6]], 
                    EdgeForm[{
                    Thickness[Tiny], 
                    GrayLevel[1]}], 
                    DiskBox[{0, 0}, 0.1]}], 60, Automatic, 
                  Scaled[{0.03, 0.03}]], {{
                   Thickness[0.005], 
                   
                   LineBox[{{-12.423148500281957`, 
                    0.15665424128369432`}, {-12.423148500281957`, 
                    0.1014882019690977}}]}, {
                   Thickness[0.005], 
                   LineBox[{
                    
                    Offset[{1.5, 0}, {-12.423148500281957`, 
                    0.15665424128369432`}], 
                    
                    Offset[{-1.5, 0}, {-12.423148500281957`, 
                    0.15665424128369432`}]}]}, {
                   Thickness[0.005], 
                   LineBox[{
                    
                    Offset[{1.5, 0}, {-12.423148500281957`, 
                    0.1014882019690977}], 
                    
                    Offset[{-1.5, 0}, {-12.423148500281957`, 
                    0.1014882019690977}]}]}}}, {
                 InsetBox[
                  GraphicsBox[{
                    Directive[
                    PointSize[0.011000000000000001`], 
                    AbsoluteThickness[1.6], 
                    RGBColor[0.368417, 0.506779, 0.709798], 
                    AbsolutePointSize[6]], 
                    EdgeForm[{
                    Thickness[Tiny], 
                    GrayLevel[1]}], 
                    DiskBox[{0, 0}, 0.1]}], 61, Automatic, 
                  Scaled[{0.03, 0.03}]], {{
                   Thickness[0.005], 
                   
                   LineBox[{{-12.066473556343226`, 
                    0.2961777163749994}, {-12.066473556343226`, 
                    0.2301016177923006}}]}, {
                   Thickness[0.005], 
                   LineBox[{
                    
                    Offset[{1.5, 0}, {-12.066473556343226`, 
                    0.2961777163749994}], 
                    
                    Offset[{-1.5, 0}, {-12.066473556343226`, 
                    0.2961777163749994}]}]}, {
                   Thickness[0.005], 
                   LineBox[{
                    
                    Offset[{1.5, 0}, {-12.066473556343226`, 
                    0.2301016177923006}], 
                    
                    Offset[{-1.5, 0}, {-12.066473556343226`, 
                    0.2301016177923006}]}]}}}, {
                 InsetBox[
                  GraphicsBox[{
                    Directive[
                    PointSize[0.011000000000000001`], 
                    AbsoluteThickness[1.6], 
                    RGBColor[0.368417, 0.506779, 0.709798], 
                    AbsolutePointSize[6]], 
                    EdgeForm[{
                    Thickness[Tiny], 
                    GrayLevel[1]}], 
                    DiskBox[{0, 0}, 0.1]}], 62, Automatic, 
                  Scaled[{0.03, 0.03}]], {{
                   Thickness[0.005], 
                   
                   LineBox[{{-11.373326375783279`, 
                    0.44917594468220434`}, {-11.373326375783279`, 
                    0.3949947591754237}}]}, {
                   Thickness[0.005], 
                   LineBox[{
                    
                    Offset[{1.5, 0}, {-11.373326375783279`, 
                    0.44917594468220434`}], 
                    
                    Offset[{-1.5, 0}, {-11.373326375783279`, 
                    0.44917594468220434`}]}]}, {
                   Thickness[0.005], 
                   LineBox[{
                    Offset[{1.5, 0}, {-11.373326375783279`, 
                    0.3949947591754237}], 
                    
                    Offset[{-1.5, 0}, {-11.373326375783279`, 
                    0.3949947591754237}]}]}}}, {
                 InsetBox[
                  GraphicsBox[{
                    Directive[
                    PointSize[0.011000000000000001`], 
                    AbsoluteThickness[1.6], 
                    RGBColor[0.368417, 0.506779, 0.709798], 
                    AbsolutePointSize[6]], 
                    EdgeForm[{
                    Thickness[Tiny], 
                    GrayLevel[1]}], 
                    DiskBox[{0, 0}, 0.1]}], 63, Automatic, 
                  Scaled[{0.03, 0.03}]], {{
                   Thickness[0.005], 
                   
                   LineBox[{{-10.967861267675113`, 
                    0.5976725464382626}, {-10.967861267675113`, 
                    0.5579280258727193}}]}, {
                   Thickness[0.005], 
                   LineBox[{
                    
                    Offset[{1.5, 0}, {-10.967861267675113`, 
                    0.5976725464382626}], 
                    
                    Offset[{-1.5, 0}, {-10.967861267675113`, 
                    0.5976725464382626}]}]}, {
                   Thickness[0.005], 
                   LineBox[{
                    
                    Offset[{1.5, 0}, {-10.967861267675113`, 
                    0.5579280258727193}], 
                    
                    Offset[{-1.5, 0}, {-10.967861267675113`, 
                    0.5579280258727193}]}]}}}, {
                 InsetBox[
                  GraphicsBox[{
                    Directive[
                    PointSize[0.011000000000000001`], 
                    AbsoluteThickness[1.6], 
                    RGBColor[0.368417, 0.506779, 0.709798], 
                    AbsolutePointSize[6]], 
                    EdgeForm[{
                    Thickness[Tiny], 
                    GrayLevel[1]}], 
                    DiskBox[{0, 0}, 0.1]}], 64, Automatic, 
                  Scaled[{0.03, 0.03}]], {{
                   Thickness[0.005], 
                   LineBox[{{-10.680179195223337`, 
                    0.7192240467934805}, {-10.680179195223337`, 
                    0.6808150070388315}}]}, {
                   Thickness[0.005], 
                   LineBox[{
                    
                    Offset[{1.5, 0}, {-10.680179195223337`, 
                    0.7192240467934805}], 
                    
                    Offset[{-1.5, 0}, {-10.680179195223337`, 
                    0.7192240467934805}]}]}, {
                   Thickness[0.005], 
                   LineBox[{
                    
                    Offset[{1.5, 0}, {-10.680179195223337`, 
                    0.6808150070388315}], 
                    
                    Offset[{-1.5, 0}, {-10.680179195223337`, 
                    0.6808150070388315}]}]}}}, {
                 InsetBox[
                  GraphicsBox[{
                    Directive[
                    PointSize[0.011000000000000001`], 
                    AbsoluteThickness[1.6], 
                    RGBColor[0.368417, 0.506779, 0.709798], 
                    AbsolutePointSize[6]], 
                    EdgeForm[{
                    Thickness[Tiny], 
                    GrayLevel[1]}], 
                    DiskBox[{0, 0}, 0.1]}], 65, Automatic, 
                  Scaled[{0.03, 0.03}]], {{
                   Thickness[0.005], 
                   
                   LineBox[{{-10.274714087115171`, 
                    0.8323816764894719}, {-10.274714087115171`, 
                    0.77731545192077}}]}, {
                   Thickness[0.005], 
                   LineBox[{
                    
                    Offset[{1.5, 0}, {-10.274714087115171`, 
                    0.8323816764894719}], 
                    
                    Offset[{-1.5, 0}, {-10.274714087115171`, 
                    0.8323816764894719}]}]}, {
                   Thickness[0.005], 
                   LineBox[{
                    
                    Offset[{1.5, 0}, {-10.274714087115171`, 
                    0.77731545192077}], 
                    
                    Offset[{-1.5, 0}, {-10.274714087115171`, 
                    0.77731545192077}]}]}}}, {
                 InsetBox[
                  GraphicsBox[{
                    Directive[
                    PointSize[0.011000000000000001`], 
                    AbsoluteThickness[1.6], 
                    RGBColor[0.368417, 0.506779, 0.709798], 
                    AbsolutePointSize[6]], 
                    EdgeForm[{
                    Thickness[Tiny], 
                    GrayLevel[1]}], 
                    DiskBox[{0, 0}, 0.1]}], 66, Automatic, 
                  Scaled[{0.03, 0.03}]], {{
                   Thickness[0.005], 
                   
                   LineBox[{{-9.869248979007006, 
                    0.9209918444168191}, {-9.869248979007006, 
                    0.8589117996734369}}]}, {
                   Thickness[0.005], 
                   LineBox[{
                    
                    Offset[{1.5, 0}, {-9.869248979007006, 
                    0.9209918444168191}], 
                    
                    Offset[{-1.5, 0}, {-9.869248979007006, 
                    0.9209918444168191}]}]}, {
                   Thickness[0.005], 
                   LineBox[{
                    
                    Offset[{1.5, 0}, {-9.869248979007006, 
                    0.8589117996734369}], 
                    
                    Offset[{-1.5, 0}, {-9.869248979007006, 
                    0.8589117996734369}]}]}}}, {
                 InsetBox[
                  GraphicsBox[{
                    Directive[
                    PointSize[0.011000000000000001`], 
                    AbsoluteThickness[1.6], 
                    RGBColor[0.368417, 0.506779, 0.709798], 
                    AbsolutePointSize[6]], 
                    EdgeForm[{
                    Thickness[Tiny], 
                    GrayLevel[1]}], 
                    DiskBox[{0, 0}, 0.1]}], 67, Automatic, 
                  Scaled[{0.03, 0.03}]], {{
                   Thickness[0.005], 
                   
                   LineBox[{{-9.475070644453247, 
                    0.9681238655044385}, {-9.475070644453247, 
                    0.9069887454327376}}]}, {
                   Thickness[0.005], 
                   LineBox[{
                    
                    Offset[{1.5, 0}, {-9.475070644453247, 
                    0.9681238655044385}], 
                    
                    Offset[{-1.5, 0}, {-9.475070644453247, 
                    0.9681238655044385}]}]}, {
                   Thickness[0.005], 
                   LineBox[{
                    
                    Offset[{1.5, 0}, {-9.475070644453247, 
                    0.9069887454327376}], 
                    
                    Offset[{-1.5, 0}, {-9.475070644453247, 
                    0.9069887454327376}]}]}}}, {
                 InsetBox[
                  GraphicsBox[{
                    Directive[
                    PointSize[0.011000000000000001`], 
                    AbsoluteThickness[1.6], 
                    RGBColor[0.368417, 0.506779, 0.709798], 
                    AbsolutePointSize[6]], 
                    EdgeForm[{
                    Thickness[Tiny], 
                    GrayLevel[1]}], 
                    DiskBox[{0, 0}, 0.1]}], 68, Automatic, 
                  Scaled[{0.03, 0.03}]], {{
                   Thickness[0.005], 
                   
                   LineBox[{{-8.975602149656863, 
                    0.9916654548547917}, {-8.975602149656863, 
                    0.9305688831435782}}]}, {
                   Thickness[0.005], 
                   LineBox[{
                    
                    Offset[{1.5, 0}, {-8.975602149656863, 
                    0.9916654548547917}], 
                    
                    Offset[{-1.5, 0}, {-8.975602149656863, 
                    0.9916654548547917}]}]}, {
                   Thickness[0.005], 
                   LineBox[{
                    
                    Offset[{1.5, 0}, {-8.975602149656863, 
                    0.9305688831435782}], 
                    
                    Offset[{-1.5, 0}, {-8.975602149656863, 
                    0.9305688831435782}]}]}}}, {
                 InsetBox[
                  GraphicsBox[{
                    Directive[
                    PointSize[0.011000000000000001`], 
                    AbsoluteThickness[1.6], 
                    RGBColor[0.368417, 0.506779, 0.709798], 
                    AbsolutePointSize[6]], 
                    EdgeForm[{
                    Thickness[Tiny], 
                    GrayLevel[1]}], 
                    DiskBox[{0, 0}, 0.1]}], 69, Automatic, 
                  Scaled[{0.03, 0.03}]], {{
                   Thickness[0.005], 
                   
                   LineBox[{{-8.48384112352501, 
                    1.0091774660755093`}, {-8.48384112352501, 
                    0.9550205223322829}}]}, {
                   Thickness[0.005], 
                   LineBox[{
                    
                    Offset[{1.5, 0}, {-8.48384112352501, 
                    1.0091774660755093`}], 
                    
                    Offset[{-1.5, 0}, {-8.48384112352501, 
                    1.0091774660755093`}]}]}, {
                   Thickness[0.005], 
                   LineBox[{
                    Offset[{1.5, 0}, {-8.48384112352501, 0.9550205223322829}], 
                    
                    Offset[{-1.5, 0}, {-8.48384112352501, 
                    0.9550205223322829}]}]}}}, {
                 InsetBox[
                  GraphicsBox[{
                    Directive[
                    PointSize[0.011000000000000001`], 
                    AbsoluteThickness[1.6], 
                    RGBColor[0.368417, 0.506779, 0.709798], 
                    AbsolutePointSize[6]], 
                    EdgeForm[{
                    Thickness[Tiny], 
                    GrayLevel[1]}], 
                    DiskBox[{0, 0}, 0.1]}], 70, Automatic, 
                  Scaled[{0.03, 0.03}]], {{
                   Thickness[0.005], 
                   
                   LineBox[{{-8.066587564226772, 
                    1.044570943131124}, {-8.066587564226772, 
                    0.955429056868876}}]}, {
                   Thickness[0.005], 
                   LineBox[{
                    Offset[{1.5, 0}, {-8.066587564226772, 1.044570943131124}], 
                    
                    Offset[{-1.5, 0}, {-8.066587564226772, 
                    1.044570943131124}]}]}, {
                   Thickness[0.005], 
                   LineBox[{
                    Offset[{1.5, 0}, {-8.066587564226772, 0.955429056868876}], 
                    
                    Offset[{-1.5, 0}, {-8.066587564226772, 
                    0.955429056868876}]}]}}}}, {
                Directive[
                 PointSize[0.011000000000000001`], 
                 AbsoluteThickness[1.6], 
                 RGBColor[0.922526, 0.385626, 0.209179], 
                 AbsolutePointSize[6]], {
                 InsetBox[
                  GraphicsBox[{
                    Directive[
                    PointSize[0.011000000000000001`], 
                    AbsoluteThickness[1.6], 
                    RGBColor[0.922526, 0.385626, 0.209179], 
                    AbsolutePointSize[6]], 
                    EdgeForm[{
                    Thickness[Tiny], 
                    GrayLevel[1]}], 
                    DiskBox[{0, 0}, 0.1]}], 71, Automatic, 
                  Scaled[{0.03, 0.03}]], {}}, {
                 InsetBox[
                  GraphicsBox[{
                    Directive[
                    PointSize[0.011000000000000001`], 
                    AbsoluteThickness[1.6], 
                    RGBColor[0.922526, 0.385626, 0.209179], 
                    AbsolutePointSize[6]], 
                    EdgeForm[{
                    Thickness[Tiny], 
                    GrayLevel[1]}], 
                    DiskBox[{0, 0}, 0.1]}], 72, Automatic, 
                  Scaled[{0.03, 0.03}]], {{
                   Thickness[0.005], 
                   
                   LineBox[{{-14.508957783533223`, 
                    0.01132686757471103}, {-14.508957783533223`, \
-0.0073556008574302304`}}]}, {
                   Thickness[0.005], 
                   LineBox[{
                    
                    Offset[{1.5, 0}, {-14.508957783533223`, 
                    0.01132686757471103}], 
                    
                    Offset[{-1.5, 0}, {-14.508957783533223`, 
                    0.01132686757471103}]}]}, {
                   Thickness[0.005], 
                   LineBox[{
                    
                    Offset[{
                    1.5, 0}, {-14.508957783533223`, -0.0073556008574302304`}], 
                    
                    Offset[{-1.5, 
                    0}, {-14.508957783533223`, \
-0.0073556008574302304`}]}]}}}, {
                 InsetBox[
                  GraphicsBox[{
                    Directive[
                    PointSize[0.011000000000000001`], 
                    AbsoluteThickness[1.6], 
                    RGBColor[0.922526, 0.385626, 0.209179], 
                    AbsolutePointSize[6]], 
                    EdgeForm[{
                    Thickness[Tiny], 
                    GrayLevel[1]}], 
                    DiskBox[{0, 0}, 0.1]}], 73, Automatic, 
                  Scaled[{0.03, 0.03}]], {{
                   Thickness[0.005], 
                   
                   LineBox[{{-13.815510557964274`, 
                    0.01374297609473588}, {-13.815510557964274`, 
                    0.0050037388500750795`}}]}, {
                   Thickness[0.005], 
                   LineBox[{
                    
                    Offset[{1.5, 0}, {-13.815510557964274`, 
                    0.01374297609473588}], 
                    
                    Offset[{-1.5, 0}, {-13.815510557964274`, 
                    0.01374297609473588}]}]}, {
                   Thickness[0.005], 
                   LineBox[{
                    
                    Offset[{1.5, 0}, {-13.815510557964274`, 
                    0.0050037388500750795`}], 
                    
                    Offset[{-1.5, 0}, {-13.815510557964274`, 
                    0.0050037388500750795`}]}]}}}, {
                 InsetBox[
                  GraphicsBox[{
                    Directive[
                    PointSize[0.011000000000000001`], 
                    AbsoluteThickness[1.6], 
                    RGBColor[0.922526, 0.385626, 0.209179], 
                    AbsolutePointSize[6]], 
                    EdgeForm[{
                    Thickness[Tiny], 
                    GrayLevel[1]}], 
                    DiskBox[{0, 0}, 0.1]}], 74, Automatic, 
                  Scaled[{0.03, 0.03}]], {{
                   Thickness[0.005], 
                   
                   LineBox[{{-12.899860030977543`, 
                    0.02593611487789}, {-12.899860030977543`, 
                    0.016696601351743}}]}, {
                   Thickness[0.005], 
                   LineBox[{
                    
                    Offset[{1.5, 0}, {-12.899860030977543`, 
                    0.02593611487789}], 
                    Offset[{-1.5, 0}, {-12.899860030977543`, 
                    0.02593611487789}]}]}, {
                   Thickness[0.005], 
                   LineBox[{
                    
                    Offset[{1.5, 0}, {-12.899860030977543`, 
                    0.016696601351743}], 
                    
                    Offset[{-1.5, 0}, {-12.899860030977543`, 
                    0.016696601351743}]}]}}}, {
                 InsetBox[
                  GraphicsBox[{
                    Directive[
                    PointSize[0.011000000000000001`], 
                    AbsoluteThickness[1.6], 
                    RGBColor[0.922526, 0.385626, 0.209179], 
                    AbsolutePointSize[6]], 
                    EdgeForm[{
                    Thickness[Tiny], 
                    GrayLevel[1]}], 
                    DiskBox[{0, 0}, 0.1]}], 75, Automatic, 
                  Scaled[{0.03, 0.03}]], {{
                   Thickness[0.005], 
                   
                   LineBox[{{-12.207473626445802`, 
                    0.0585372391515032}, {-12.207473626445802`, 
                    0.058381525083736}}]}, {
                   Thickness[0.005], 
                   LineBox[{
                    
                    Offset[{1.5, 0}, {-12.207473626445802`, 
                    0.0585372391515032}], 
                    
                    Offset[{-1.5, 0}, {-12.207473626445802`, 
                    0.0585372391515032}]}]}, {
                   Thickness[0.005], 
                   LineBox[{
                    
                    Offset[{1.5, 0}, {-12.207473626445802`, 
                    0.058381525083736}], 
                    
                    Offset[{-1.5, 0}, {-12.207473626445802`, 
                    0.058381525083736}]}]}}}, {
                 InsetBox[
                  GraphicsBox[{
                    Directive[
                    PointSize[0.011000000000000001`], 
                    AbsoluteThickness[1.6], 
                    RGBColor[0.922526, 0.385626, 0.209179], 
                    AbsolutePointSize[6]], 
                    EdgeForm[{
                    Thickness[Tiny], 
                    GrayLevel[1]}], 
                    DiskBox[{0, 0}, 0.1]}], 76, Automatic, 
                  Scaled[{0.03, 0.03}]], {{
                   Thickness[0.005], 
                   
                   LineBox[{{-11.736069016284437`, 
                    0.0975864623547664}, {-11.736069016284437`, 
                    0.0954871812824464}}]}, {
                   Thickness[0.005], 
                   LineBox[{
                    
                    Offset[{1.5, 0}, {-11.736069016284437`, 
                    0.0975864623547664}], 
                    
                    Offset[{-1.5, 0}, {-11.736069016284437`, 
                    0.0975864623547664}]}]}, {
                   Thickness[0.005], 
                   LineBox[{
                    
                    Offset[{1.5, 0}, {-11.736069016284437`, 
                    0.0954871812824464}], 
                    
                    Offset[{-1.5, 0}, {-11.736069016284437`, 
                    0.0954871812824464}]}]}}}, {
                 InsetBox[
                  GraphicsBox[{
                    Directive[
                    PointSize[0.011000000000000001`], 
                    AbsoluteThickness[1.6], 
                    RGBColor[0.922526, 0.385626, 0.209179], 
                    AbsolutePointSize[6]], 
                    EdgeForm[{
                    Thickness[Tiny], 
                    GrayLevel[1]}], 
                    DiskBox[{0, 0}, 0.1]}], 77, Automatic, 
                  Scaled[{0.03, 0.03}]], {{
                   Thickness[0.005], 
                   
                   LineBox[{{-11.330603908176274`, 
                    0.1466364823152224}, {-11.330603908176274`, 
                    0.1370170830646756}}]}, {
                   Thickness[0.005], 
                   LineBox[{
                    
                    Offset[{1.5, 0}, {-11.330603908176274`, 
                    0.1466364823152224}], 
                    
                    Offset[{-1.5, 0}, {-11.330603908176274`, 
                    0.1466364823152224}]}]}, {
                   Thickness[0.005], 
                   LineBox[{
                    
                    Offset[{1.5, 0}, {-11.330603908176274`, 
                    0.1370170830646756}], 
                    
                    Offset[{-1.5, 0}, {-11.330603908176274`, 
                    0.1370170830646756}]}]}}}, {
                 InsetBox[
                  GraphicsBox[{
                    Directive[
                    PointSize[0.011000000000000001`], 
                    AbsoluteThickness[1.6], 
                    RGBColor[0.922526, 0.385626, 0.209179], 
                    AbsolutePointSize[6]], 
                    EdgeForm[{
                    Thickness[Tiny], 
                    GrayLevel[1]}], 
                    DiskBox[{0, 0}, 0.1]}], 78, Automatic, 
                  Scaled[{0.03, 0.03}]], {{
                   Thickness[0.005], 
                   
                   LineBox[{{-10.92513880006811, 
                    0.1845445210374185}, {-10.92513880006811, 
                    0.1730446864612675}}]}, {
                   Thickness[0.005], 
                   LineBox[{
                    
                    Offset[{1.5, 0}, {-10.92513880006811, 
                    0.1845445210374185}], 
                    
                    Offset[{-1.5, 0}, {-10.92513880006811, 
                    0.1845445210374185}]}]}, {
                   Thickness[0.005], 
                   LineBox[{
                    
                    Offset[{1.5, 0}, {-10.92513880006811, 
                    0.1730446864612675}], 
                    
                    Offset[{-1.5, 0}, {-10.92513880006811, 
                    0.1730446864612675}]}]}}}, {
                 InsetBox[
                  GraphicsBox[{
                    Directive[
                    PointSize[0.011000000000000001`], 
                    AbsoluteThickness[1.6], 
                    RGBColor[0.922526, 0.385626, 0.209179], 
                    AbsolutePointSize[6]], 
                    EdgeForm[{
                    Thickness[Tiny], 
                    GrayLevel[1]}], 
                    DiskBox[{0, 0}, 0.1]}], 79, Automatic, 
                  Scaled[{0.03, 0.03}]], {{
                   Thickness[0.005], 
                   
                   LineBox[{{-10.41431317630212, 
                    0.2719948425580045}, {-10.41431317630212, 
                    0.2660533966524135}}]}, {
                   Thickness[0.005], 
                   LineBox[{
                    Offset[{1.5, 0}, {-10.41431317630212, 
                    0.2719948425580045}], 
                    
                    Offset[{-1.5, 0}, {-10.41431317630212, 
                    0.2719948425580045}]}]}, {
                   Thickness[0.005], 
                   LineBox[{
                    
                    Offset[{1.5, 0}, {-10.41431317630212, 
                    0.2660533966524135}], 
                    
                    Offset[{-1.5, 0}, {-10.41431317630212, 
                    0.2660533966524135}]}]}}}, {
                 InsetBox[
                  GraphicsBox[{
                    Directive[
                    PointSize[0.011000000000000001`], 
                    AbsoluteThickness[1.6], 
                    RGBColor[0.922526, 0.385626, 0.209179], 
                    AbsolutePointSize[6]], 
                    EdgeForm[{
                    Thickness[Tiny], 
                    GrayLevel[1]}], 
                    DiskBox[{0, 0}, 0.1]}], 80, Automatic, 
                  Scaled[{0.03, 0.03}]], {{
                   Thickness[0.005], 
                   
                   LineBox[{{-10.077840939680906`, 
                    0.347009363241904}, {-10.077840939680906`, 
                    0.324193112959696}}]}, {
                   Thickness[0.005], 
                   LineBox[{
                    
                    Offset[{1.5, 0}, {-10.077840939680906`, 
                    0.347009363241904}], 
                    
                    Offset[{-1.5, 0}, {-10.077840939680906`, 
                    0.347009363241904}]}]}, {
                   Thickness[0.005], 
                   LineBox[{
                    
                    Offset[{1.5, 0}, {-10.077840939680906`, 
                    0.324193112959696}], 
                    
                    Offset[{-1.5, 0}, {-10.077840939680906`, 
                    0.324193112959696}]}]}}}, {
                 InsetBox[
                  GraphicsBox[{
                    Directive[
                    PointSize[0.011000000000000001`], 
                    AbsoluteThickness[1.6], 
                    RGBColor[0.922526, 0.385626, 0.209179], 
                    AbsolutePointSize[6]], 
                    EdgeForm[{
                    Thickness[Tiny], 
                    GrayLevel[1]}], 
                    DiskBox[{0, 0}, 0.1]}], 81, Automatic, 
                  Scaled[{0.03, 0.03}]], {{
                   Thickness[0.005], 
                   
                   LineBox[{{-9.79194617780322, 
                    0.39806271504663626`}, {-9.79194617780322, 
                    0.3656469152751537}}]}, {
                   Thickness[0.005], 
                   LineBox[{
                    
                    Offset[{1.5, 0}, {-9.79194617780322, 
                    0.39806271504663626`}], 
                    
                    Offset[{-1.5, 0}, {-9.79194617780322, 
                    0.39806271504663626`}]}]}, {
                   Thickness[0.005], 
                   LineBox[{
                    Offset[{1.5, 0}, {-9.79194617780322, 0.3656469152751537}], 
                    
                    Offset[{-1.5, 0}, {-9.79194617780322, 
                    0.3656469152751537}]}]}}}, {
                 InsetBox[
                  GraphicsBox[{
                    Directive[
                    PointSize[0.011000000000000001`], 
                    AbsoluteThickness[1.6], 
                    RGBColor[0.922526, 0.385626, 0.209179], 
                    AbsolutePointSize[6]], 
                    EdgeForm[{
                    Thickness[Tiny], 
                    GrayLevel[1]}], 
                    DiskBox[{0, 0}, 0.1]}], 82, Automatic, 
                  Scaled[{0.03, 0.03}]], {{
                   Thickness[0.005], 
                   
                   LineBox[{{-9.555213799986955, 
                    0.4787428259461105}, {-9.555213799986955, 
                    0.44796394272760354`}}]}, {
                   Thickness[0.005], 
                   LineBox[{
                    
                    Offset[{1.5, 0}, {-9.555213799986955, 
                    0.4787428259461105}], 
                    
                    Offset[{-1.5, 0}, {-9.555213799986955, 
                    0.4787428259461105}]}]}, {
                   Thickness[0.005], 
                   LineBox[{
                    
                    Offset[{1.5, 0}, {-9.555213799986955, 
                    0.44796394272760354`}], 
                    Offset[{-1.5, 0}, {-9.555213799986955, 
                    0.44796394272760354`}]}]}}}, {
                 InsetBox[
                  GraphicsBox[{
                    Directive[
                    PointSize[0.011000000000000001`], 
                    AbsoluteThickness[1.6], 
                    RGBColor[0.922526, 0.385626, 0.209179], 
                    AbsolutePointSize[6]], 
                    EdgeForm[{
                    Thickness[Tiny], 
                    GrayLevel[1]}], 
                    DiskBox[{0, 0}, 0.1]}], 83, Automatic, 
                  Scaled[{0.03, 0.03}]], {{
                   Thickness[0.005], 
                   
                   LineBox[{{-9.261633666363734, 
                    0.5468537520089012}, {-9.261633666363734, 
                    0.48649320822003084`}}]}, {
                   Thickness[0.005], 
                   LineBox[{
                    
                    Offset[{1.5, 0}, {-9.261633666363734, 
                    0.5468537520089012}], 
                    
                    Offset[{-1.5, 0}, {-9.261633666363734, 
                    0.5468537520089012}]}]}, {
                   Thickness[0.005], 
                   LineBox[{
                    
                    Offset[{1.5, 0}, {-9.261633666363734, 
                    0.48649320822003084`}], 
                    
                    Offset[{-1.5, 0}, {-9.261633666363734, 
                    0.48649320822003084`}]}]}}}, {
                 InsetBox[
                  GraphicsBox[{
                    Directive[
                    PointSize[0.011000000000000001`], 
                    AbsoluteThickness[1.6], 
                    RGBColor[0.922526, 0.385626, 0.209179], 
                    AbsolutePointSize[6]], 
                    EdgeForm[{
                    Thickness[Tiny], 
                    GrayLevel[1]}], 
                    DiskBox[{0, 0}, 0.1]}], 84, Automatic, 
                  Scaled[{0.03, 0.03}]], {{
                   Thickness[0.005], 
                   
                   LineBox[{{-8.874296798646524, 
                    0.6325405379747785}, {-8.874296798646524, 
                    0.6036914307222955}}]}, {
                   Thickness[0.005], 
                   LineBox[{
                    
                    Offset[{1.5, 0}, {-8.874296798646524, 
                    0.6325405379747785}], 
                    
                    Offset[{-1.5, 0}, {-8.874296798646524, 
                    0.6325405379747785}]}]}, {
                   Thickness[0.005], 
                   LineBox[{
                    
                    Offset[{1.5, 0}, {-8.874296798646524, 
                    0.6036914307222955}], 
                    
                    Offset[{-1.5, 0}, {-8.874296798646524, 
                    0.6036914307222955}]}]}}}, {
                 InsetBox[
                  GraphicsBox[{
                    Directive[
                    PointSize[0.011000000000000001`], 
                    AbsoluteThickness[1.6], 
                    RGBColor[0.922526, 0.385626, 0.209179], 
                    AbsolutePointSize[6]], 
                    EdgeForm[{
                    Thickness[Tiny], 
                    GrayLevel[1]}], 
                    DiskBox[{0, 0}, 0.1]}], 85, Automatic, 
                  Scaled[{0.03, 0.03}]], {{
                   Thickness[0.005], 
                   
                   LineBox[{{-8.517193191416238, 
                    0.7701199159352209}, {-8.517193191416238, 
                    0.685115732023665}}]}, {
                   Thickness[0.005], 
                   LineBox[{
                    
                    Offset[{1.5, 0}, {-8.517193191416238, 
                    0.7701199159352209}], 
                    
                    Offset[{-1.5, 0}, {-8.517193191416238, 
                    0.7701199159352209}]}]}, {
                   Thickness[0.005], 
                   LineBox[{
                    Offset[{1.5, 0}, {-8.517193191416238, 0.685115732023665}], 
                    
                    Offset[{-1.5, 0}, {-8.517193191416238, 
                    0.685115732023665}]}]}}}, {
                 InsetBox[
                  GraphicsBox[{
                    Directive[
                    PointSize[0.011000000000000001`], 
                    AbsoluteThickness[1.6], 
                    RGBColor[0.922526, 0.385626, 0.209179], 
                    AbsolutePointSize[6]], 
                    EdgeForm[{
                    Thickness[Tiny], 
                    GrayLevel[1]}], 
                    DiskBox[{0, 0}, 0.1]}], 86, Automatic, 
                  Scaled[{0.03, 0.03}]], {{
                   Thickness[0.005], 
                   
                   LineBox[{{-7.957577403480815, 
                    0.8808258128322414}, {-7.957577403480815, 
                    0.7836021495575266}}]}, {
                   Thickness[0.005], 
                   LineBox[{
                    
                    Offset[{1.5, 0}, {-7.957577403480815, 
                    0.8808258128322414}], 
                    
                    Offset[{-1.5, 0}, {-7.957577403480815, 
                    0.8808258128322414}]}]}, {
                   Thickness[0.005], 
                   LineBox[{
                    
                    Offset[{1.5, 0}, {-7.957577403480815, 
                    0.7836021495575266}], 
                    
                    Offset[{-1.5, 0}, {-7.957577403480815, 
                    0.7836021495575266}]}]}}}, {
                 InsetBox[
                  GraphicsBox[{
                    Directive[
                    PointSize[0.011000000000000001`], 
                    AbsoluteThickness[1.6], 
                    RGBColor[0.922526, 0.385626, 0.209179], 
                    AbsolutePointSize[6]], 
                    EdgeForm[{
                    Thickness[Tiny], 
                    GrayLevel[1]}], 
                    DiskBox[{0, 0}, 0.1]}], 87, Automatic, 
                  Scaled[{0.03, 0.03}]], {{
                   Thickness[0.005], 
                   
                   LineBox[{{-6.961799722734045, 
                    0.9383573903720246}, {-6.961799722734045, 
                    0.8997550899176434}}]}, {
                   Thickness[0.005], 
                   LineBox[{
                    
                    Offset[{1.5, 0}, {-6.961799722734045, 
                    0.9383573903720246}], 
                    
                    Offset[{-1.5, 0}, {-6.961799722734045, 
                    0.9383573903720246}]}]}, {
                   Thickness[0.005], 
                   LineBox[{
                    
                    Offset[{1.5, 0}, {-6.961799722734045, 
                    0.8997550899176434}], 
                    Offset[{-1.5, 0}, {-6.961799722734045, 
                    0.8997550899176434}]}]}}}, {
                 InsetBox[
                  GraphicsBox[{
                    Directive[
                    PointSize[0.011000000000000001`], 
                    AbsoluteThickness[1.6], 
                    RGBColor[0.922526, 0.385626, 0.209179], 
                    AbsolutePointSize[6]], 
                    EdgeForm[{
                    Thickness[Tiny], 
                    GrayLevel[1]}], 
                    DiskBox[{0, 0}, 0.1]}], 88, Automatic, 
                  Scaled[{0.03, 0.03}]], {{
                   Thickness[0.005], 
                   
                   LineBox[{{-6.474285974464375, 
                    0.9464480840968436}, {-6.474285974464375, 
                    0.9431740615552003}}]}, {
                   Thickness[0.005], 
                   LineBox[{
                    
                    Offset[{1.5, 0}, {-6.474285974464375, 
                    0.9464480840968436}], 
                    
                    Offset[{-1.5, 0}, {-6.474285974464375, 
                    0.9464480840968436}]}]}, {
                   Thickness[0.005], 
                   LineBox[{
                    
                    Offset[{1.5, 0}, {-6.474285974464375, 
                    0.9431740615552003}], 
                    
                    Offset[{-1.5, 0}, {-6.474285974464375, 
                    0.9431740615552003}]}]}}}}, {
                Directive[
                 PointSize[0.011000000000000001`], 
                 AbsoluteThickness[1.6], 
                 RGBColor[0.528488, 0.470624, 0.701351], 
                 AbsolutePointSize[6]], {
                 InsetBox[
                  GraphicsBox[{
                    Directive[
                    PointSize[0.011000000000000001`], 
                    AbsoluteThickness[1.6], 
                    RGBColor[0.528488, 0.470624, 0.701351], 
                    AbsolutePointSize[6]], 
                    EdgeForm[{
                    Thickness[Tiny], 
                    GrayLevel[1]}], 
                    DiskBox[{0, 0}, 0.1]}], 89, Automatic, 
                  Scaled[{0.03, 0.03}]], {}}, {
                 InsetBox[
                  GraphicsBox[{
                    Directive[
                    PointSize[0.011000000000000001`], 
                    AbsoluteThickness[1.6], 
                    RGBColor[0.528488, 0.470624, 0.701351], 
                    AbsolutePointSize[6]], 
                    EdgeForm[{
                    Thickness[Tiny], 
                    GrayLevel[1]}], 
                    DiskBox[{0, 0}, 0.1]}], 90, Automatic, 
                  Scaled[{0.03, 0.03}]], {{
                   Thickness[0.005], 
                   
                   LineBox[{{-15.201804919084164`, 
                    0.01695739580297916}, {-15.201804919084164`, 
                    0.0036330043118438403`}}]}, {
                   Thickness[0.005], 
                   LineBox[{
                    
                    Offset[{1.5, 0}, {-15.201804919084164`, 
                    0.01695739580297916}], 
                    
                    Offset[{-1.5, 0}, {-15.201804919084164`, 
                    0.01695739580297916}]}]}, {
                   Thickness[0.005], 
                   LineBox[{
                    
                    Offset[{1.5, 0}, {-15.201804919084164`, 
                    0.0036330043118438403`}], 
                    
                    Offset[{-1.5, 0}, {-15.201804919084164`, 
                    0.0036330043118438403`}]}]}}}, {
                 InsetBox[
                  GraphicsBox[{
                    Directive[
                    PointSize[0.011000000000000001`], 
                    AbsoluteThickness[1.6], 
                    RGBColor[0.528488, 0.470624, 0.701351], 
                    AbsolutePointSize[6]], 
                    EdgeForm[{
                    Thickness[Tiny], 
                    GrayLevel[1]}], 
                    DiskBox[{0, 0}, 0.1]}], 91, Automatic, 
                  Scaled[{0.03, 0.03}]], {{
                   Thickness[0.005], 
                   
                   LineBox[{{-14.50865773852422, 
                    0.0297393021166928}, {-14.50865773852422, \
-0.0005394138830472003}}]}, {
                   Thickness[0.005], 
                   LineBox[{
                    
                    Offset[{1.5, 0}, {-14.50865773852422, 
                    0.0297393021166928}], 
                    
                    Offset[{-1.5, 0}, {-14.50865773852422, 
                    0.0297393021166928}]}]}, {
                   Thickness[0.005], 
                   LineBox[{
                    
                    Offset[{
                    1.5, 0}, {-14.50865773852422, -0.0005394138830472003}], 
                    
                    Offset[{-1.5, 
                    0}, {-14.50865773852422, -0.0005394138830472003}]}]}}}, {
                 InsetBox[
                  GraphicsBox[{
                    Directive[
                    PointSize[0.011000000000000001`], 
                    AbsoluteThickness[1.6], 
                    RGBColor[0.528488, 0.470624, 0.701351], 
                    AbsolutePointSize[6]], 
                    EdgeForm[{
                    Thickness[Tiny], 
                    GrayLevel[1]}], 
                    DiskBox[{0, 0}, 0.1]}], 92, Automatic, 
                  Scaled[{0.03, 0.03}]], {{
                   Thickness[0.005], 
                   
                   LineBox[{{-14.103192630416055`, 
                    0.067956346959749}, {-14.103192630416055`, \
-0.010767360353719797`}}]}, {
                   Thickness[0.005], 
                   LineBox[{
                    
                    Offset[{1.5, 0}, {-14.103192630416055`, 
                    0.067956346959749}], 
                    
                    Offset[{-1.5, 0}, {-14.103192630416055`, 
                    0.067956346959749}]}]}, {
                   Thickness[0.005], 
                   LineBox[{
                    
                    Offset[{
                    1.5, 0}, {-14.103192630416055`, -0.010767360353719797`}], 
                    
                    
                    Offset[{-1.5, 
                    0}, {-14.103192630416055`, -0.010767360353719797`}]}]}}}, {
                 InsetBox[
                  GraphicsBox[{
                    Directive[
                    PointSize[0.011000000000000001`], 
                    AbsoluteThickness[1.6], 
                    RGBColor[0.528488, 0.470624, 0.701351], 
                    AbsolutePointSize[6]], 
                    EdgeForm[{
                    Thickness[Tiny], 
                    GrayLevel[1]}], 
                    DiskBox[{0, 0}, 0.1]}], 93, Automatic, 
                  Scaled[{0.03, 0.03}]], {{
                   Thickness[0.005], 
                   
                   LineBox[{{-13.815510557964274`, 
                    0.0457481928636764}, {-13.815510557964274`, 
                    0.0031821779012103993`}}]}, {
                   Thickness[0.005], 
                   LineBox[{
                    
                    Offset[{1.5, 0}, {-13.815510557964274`, 
                    0.0457481928636764}], 
                    
                    Offset[{-1.5, 0}, {-13.815510557964274`, 
                    0.0457481928636764}]}]}, {
                   Thickness[0.005], 
                   LineBox[{
                    
                    Offset[{1.5, 0}, {-13.815510557964274`, 
                    0.0031821779012103993`}], 
                    
                    Offset[{-1.5, 0}, {-13.815510557964274`, 
                    0.0031821779012103993`}]}]}}}, {
                 InsetBox[
                  GraphicsBox[{
                    Directive[
                    PointSize[0.011000000000000001`], 
                    AbsoluteThickness[1.6], 
                    RGBColor[0.528488, 0.470624, 0.701351], 
                    AbsolutePointSize[6]], 
                    EdgeForm[{
                    Thickness[Tiny], 
                    GrayLevel[1]}], 
                    DiskBox[{0, 0}, 0.1]}], 94, Automatic, 
                  Scaled[{0.03, 0.03}]], {{
                   Thickness[0.005], 
                   
                   LineBox[{{-13.122363377404328`, 
                    0.0940444780834136}, {-13.122363377404328`, 
                    0.037742652070771404`}}]}, {
                   Thickness[0.005], 
                   LineBox[{
                    
                    Offset[{1.5, 0}, {-13.122363377404328`, 
                    0.0940444780834136}], 
                    
                    Offset[{-1.5, 0}, {-13.122363377404328`, 
                    0.0940444780834136}]}]}, {
                   Thickness[0.005], 
                   LineBox[{
                    Offset[{1.5, 0}, {-13.122363377404328`, 
                    0.037742652070771404`}], 
                    
                    Offset[{-1.5, 0}, {-13.122363377404328`, 
                    0.037742652070771404`}]}]}}}, {
                 InsetBox[
                  GraphicsBox[{
                    Directive[
                    PointSize[0.011000000000000001`], 
                    AbsoluteThickness[1.6], 
                    RGBColor[0.528488, 0.470624, 0.701351], 
                    AbsolutePointSize[6]], 
                    EdgeForm[{
                    Thickness[Tiny], 
                    GrayLevel[1]}], 
                    DiskBox[{0, 0}, 0.1]}], 95, Automatic, 
                  Scaled[{0.03, 0.03}]], {{
                   Thickness[0.005], 
                   
                   LineBox[{{-12.429216196844383`, 
                    0.0942450372320353}, {-12.429216196844383`, 
                    0.0684387317827977}}]}, {
                   Thickness[0.005], 
                   LineBox[{
                    
                    Offset[{1.5, 0}, {-12.429216196844383`, 
                    0.0942450372320353}], 
                    
                    Offset[{-1.5, 0}, {-12.429216196844383`, 
                    0.0942450372320353}]}]}, {
                   Thickness[0.005], 
                   LineBox[{
                    
                    Offset[{1.5, 0}, {-12.429216196844383`, 
                    0.0684387317827977}], 
                    
                    Offset[{-1.5, 0}, {-12.429216196844383`, 
                    0.0684387317827977}]}]}}}, {
                 InsetBox[
                  GraphicsBox[{
                    Directive[
                    PointSize[0.011000000000000001`], 
                    AbsoluteThickness[1.6], 
                    RGBColor[0.528488, 0.470624, 0.701351], 
                    AbsolutePointSize[6]], 
                    EdgeForm[{
                    Thickness[Tiny], 
                    GrayLevel[1]}], 
                    DiskBox[{0, 0}, 0.1]}], 96, Automatic, 
                  Scaled[{0.03, 0.03}]], {{
                   Thickness[0.005], 
                   LineBox[{{-11.959212567598648`, 
                    0.1356942944209432}, {-11.959212567598648`, 
                    0.0972865341218348}}]}, {
                   Thickness[0.005], 
                   LineBox[{
                    
                    Offset[{1.5, 0}, {-11.959212567598648`, 
                    0.1356942944209432}], 
                    
                    Offset[{-1.5, 0}, {-11.959212567598648`, 
                    0.1356942944209432}]}]}, {
                   Thickness[0.005], 
                   LineBox[{
                    
                    Offset[{1.5, 0}, {-11.959212567598648`, 
                    0.0972865341218348}], 
                    
                    Offset[{-1.5, 0}, {-11.959212567598648`, 
                    0.0972865341218348}]}]}}}, {
                 InsetBox[
                  GraphicsBox[{
                    Directive[
                    PointSize[0.011000000000000001`], 
                    AbsoluteThickness[1.6], 
                    RGBColor[0.528488, 0.470624, 0.701351], 
                    AbsolutePointSize[6]], 
                    EdgeForm[{
                    Thickness[Tiny], 
                    GrayLevel[1]}], 
                    DiskBox[{0, 0}, 0.1]}], 97, Automatic, 
                  Scaled[{0.03, 0.03}]], {{
                   Thickness[0.005], 
                   
                   LineBox[{{-11.107460356862065`, 
                    0.1997972219704243}, {-11.107460356862065`, 
                    0.12659756663695368`}}]}, {
                   Thickness[0.005], 
                   LineBox[{
                    
                    Offset[{1.5, 0}, {-11.107460356862065`, 
                    0.1997972219704243}], 
                    
                    Offset[{-1.5, 0}, {-11.107460356862065`, 
                    0.1997972219704243}]}]}, {
                   Thickness[0.005], 
                   LineBox[{
                    
                    Offset[{1.5, 0}, {-11.107460356862065`, 
                    0.12659756663695368`}], 
                    
                    Offset[{-1.5, 0}, {-11.107460356862065`, 
                    0.12659756663695368`}]}]}}}, {
                 InsetBox[
                  GraphicsBox[{
                    Directive[
                    PointSize[0.011000000000000001`], 
                    AbsoluteThickness[1.6], 
                    RGBColor[0.528488, 0.470624, 0.701351], 
                    AbsolutePointSize[6]], 
                    EdgeForm[{
                    Thickness[Tiny], 
                    GrayLevel[1]}], 
                    DiskBox[{0, 0}, 0.1]}], 98, Automatic, 
                  Scaled[{0.03, 0.03}]], {{
                   Thickness[0.005], 
                   
                   LineBox[{{-10.596634733096073`, 
                    0.2363565462006405}, {-10.596634733096073`, 
                    0.1826397819976115}}]}, {
                   Thickness[0.005], 
                   LineBox[{
                    
                    Offset[{1.5, 0}, {-10.596634733096073`, 
                    0.2363565462006405}], 
                    
                    Offset[{-1.5, 0}, {-10.596634733096073`, 
                    0.2363565462006405}]}]}, {
                   Thickness[0.005], 
                   LineBox[{
                    
                    Offset[{1.5, 0}, {-10.596634733096073`, 
                    0.1826397819976115}], 
                    
                    Offset[{-1.5, 0}, {-10.596634733096073`, 
                    0.1826397819976115}]}]}}}, {
                 InsetBox[
                  GraphicsBox[{
                    Directive[
                    PointSize[0.011000000000000001`], 
                    AbsoluteThickness[1.6], 
                    RGBColor[0.528488, 0.470624, 0.701351], 
                    AbsolutePointSize[6]], 
                    EdgeForm[{
                    Thickness[Tiny], 
                    GrayLevel[1]}], 
                    DiskBox[{0, 0}, 0.1]}], 99, Automatic, 
                  Scaled[{0.03, 0.03}]], {{
                   Thickness[0.005], 
                   
                   LineBox[{{-9.641123288068638, 
                    0.4265286057149638}, {-9.641123288068638, 
                    0.2951328834488342}}]}, {
                   Thickness[0.005], 
                   LineBox[{
                    
                    Offset[{1.5, 0}, {-9.641123288068638, 
                    0.4265286057149638}], 
                    
                    Offset[{-1.5, 0}, {-9.641123288068638, 
                    0.4265286057149638}]}]}, {
                   Thickness[0.005], 
                   LineBox[{
                    
                    Offset[{1.5, 0}, {-9.641123288068638, 
                    0.2951328834488342}], 
                    
                    Offset[{-1.5, 0}, {-9.641123288068638, 
                    0.2951328834488342}]}]}}}, {
                 InsetBox[
                  GraphicsBox[{
                    Directive[
                    PointSize[0.011000000000000001`], 
                    AbsoluteThickness[1.6], 
                    RGBColor[0.528488, 0.470624, 0.701351], 
                    AbsolutePointSize[6]], 
                    EdgeForm[{
                    Thickness[Tiny], 
                    GrayLevel[1]}], 
                    DiskBox[{0, 0}, 0.1]}], 100, Automatic, 
                  Scaled[{0.03, 0.03}]], {{
                   Thickness[0.005], 
                   
                   LineBox[{{-9.372859301473957, 
                    0.5131411904290664}, {-9.372859301473957, 
                    0.3981027329158876}}]}, {
                   Thickness[0.005], 
                   LineBox[{
                    
                    Offset[{1.5, 0}, {-9.372859301473957, 
                    0.5131411904290664}], 
                    
                    Offset[{-1.5, 0}, {-9.372859301473957, 
                    0.5131411904290664}]}]}, {
                   Thickness[0.005], 
                   LineBox[{
                    
                    Offset[{1.5, 0}, {-9.372859301473957, 
                    0.3981027329158876}], 
                    
                    Offset[{-1.5, 0}, {-9.372859301473957, 
                    0.3981027329158876}]}]}}}, {
                 InsetBox[
                  GraphicsBox[{
                    Directive[
                    PointSize[0.011000000000000001`], 
                    AbsoluteThickness[1.6], 
                    RGBColor[0.528488, 0.470624, 0.701351], 
                    AbsolutePointSize[6]], 
                    EdgeForm[{
                    Thickness[Tiny], 
                    GrayLevel[1]}], 
                    DiskBox[{0, 0}, 0.1]}], 101, Automatic, 
                  Scaled[{0.03, 0.03}]], {{
                   Thickness[0.005], 
                   
                   LineBox[{{-8.987196820661973, 
                    0.5753710709102777}, {-8.987196820661973, 
                    0.4938726256433943}}]}, {
                   Thickness[0.005], 
                   LineBox[{
                    
                    Offset[{1.5, 0}, {-8.987196820661973, 
                    0.5753710709102777}], 
                    
                    Offset[{-1.5, 0}, {-8.987196820661973, 
                    0.5753710709102777}]}]}, {
                   Thickness[0.005], 
                   LineBox[{
                    
                    Offset[{1.5, 0}, {-8.987196820661973, 
                    0.4938726256433943}], 
                    
                    Offset[{-1.5, 0}, {-8.987196820661973, 
                    0.4938726256433943}]}]}}}, {
                 InsetBox[
                  GraphicsBox[{
                    Directive[
                    PointSize[0.011000000000000001`], 
                    AbsoluteThickness[1.6], 
                    RGBColor[0.528488, 0.470624, 0.701351], 
                    AbsolutePointSize[6]], 
                    EdgeForm[{
                    Thickness[Tiny], 
                    GrayLevel[1]}], 
                    DiskBox[{0, 0}, 0.1]}], 102, Automatic, 
                  Scaled[{0.03, 0.03}]], {{
                   Thickness[0.005], 
                   
                   LineBox[{{-8.804875263868018, 
                    0.5875119206799893}, {-8.804875263868018, 
                    0.5322788373300067}}]}, {
                   Thickness[0.005], 
                   LineBox[{
                    
                    Offset[{1.5, 0}, {-8.804875263868018, 
                    0.5875119206799893}], 
                    
                    Offset[{-1.5, 0}, {-8.804875263868018, 
                    0.5875119206799893}]}]}, {
                   Thickness[0.005], 
                   LineBox[{
                    
                    Offset[{1.5, 0}, {-8.804875263868018, 
                    0.5322788373300067}], 
                    
                    Offset[{-1.5, 0}, {-8.804875263868018, 
                    0.5322788373300067}]}]}}}, {
                 InsetBox[
                  GraphicsBox[{
                    Directive[
                    PointSize[0.011000000000000001`], 
                    AbsoluteThickness[1.6], 
                    RGBColor[0.528488, 0.470624, 0.701351], 
                    AbsolutePointSize[6]], 
                    EdgeForm[{
                    Thickness[Tiny], 
                    GrayLevel[1]}], 
                    DiskBox[{0, 0}, 0.1]}], 103, Automatic, 
                  Scaled[{0.03, 0.03}]], {{
                   Thickness[0.005], 
                   
                   LineBox[{{-8.198739460297702, 
                    0.700160561603019}, {-8.198739460297702, 
                    0.609953842799637}}]}, {
                   Thickness[0.005], 
                   LineBox[{
                    Offset[{1.5, 0}, {-8.198739460297702, 0.700160561603019}], 
                    
                    Offset[{-1.5, 0}, {-8.198739460297702, 
                    0.700160561603019}]}]}, {
                   Thickness[0.005], 
                   LineBox[{
                    Offset[{1.5, 0}, {-8.198739460297702, 0.609953842799637}], 
                    
                    Offset[{-1.5, 0}, {-8.198739460297702, 
                    0.609953842799637}]}]}}}, {
                 InsetBox[
                  GraphicsBox[{
                    Directive[
                    PointSize[0.011000000000000001`], 
                    AbsoluteThickness[1.6], 
                    RGBColor[0.528488, 0.470624, 0.701351], 
                    AbsolutePointSize[6]], 
                    EdgeForm[{
                    Thickness[Tiny], 
                    GrayLevel[1]}], 
                    DiskBox[{0, 0}, 0.1]}], 104, Automatic, 
                  Scaled[{0.03, 0.03}]], {{
                   Thickness[0.005], 
                   
                   LineBox[{{-7.824046010856292, 
                    0.7583508242264875}, {-7.824046010856292, 
                    0.7329494803256985}}]}, {
                   Thickness[0.005], 
                   LineBox[{
                    
                    Offset[{1.5, 0}, {-7.824046010856292, 
                    0.7583508242264875}], 
                    
                    Offset[{-1.5, 0}, {-7.824046010856292, 
                    0.7583508242264875}]}]}, {
                   Thickness[0.005], 
                   LineBox[{
                    
                    Offset[{1.5, 0}, {-7.824046010856292, 
                    0.7329494803256985}], 
                    
                    Offset[{-1.5, 0}, {-7.824046010856292, 
                    0.7329494803256985}]}]}}}, {
                 InsetBox[
                  GraphicsBox[{
                    Directive[
                    PointSize[0.011000000000000001`], 
                    AbsoluteThickness[1.6], 
                    RGBColor[0.528488, 0.470624, 0.701351], 
                    AbsolutePointSize[6]], 
                    EdgeForm[{
                    Thickness[Tiny], 
                    GrayLevel[1]}], 
                    DiskBox[{0, 0}, 0.1]}], 105, Automatic, 
                  Scaled[{0.03, 0.03}]], {{
                   Thickness[0.005], 
                   
                   LineBox[{{-7.418580902748129, 
                    0.868871811341828}, {-7.418580902748129, 
                    0.781561713521206}}]}, {
                   Thickness[0.005], 
                   LineBox[{
                    Offset[{1.5, 0}, {-7.418580902748129, 0.868871811341828}], 
                    
                    Offset[{-1.5, 0}, {-7.418580902748129, 
                    0.868871811341828}]}]}, {
                   Thickness[0.005], 
                   LineBox[{
[truncated: 8,617,425 more chars]
